# Supplementary material for: Genome-Wide Identification and Expression Analysis of Thionin Family in Rice (Oryza sativa) and Functional Characterization of OsTHION15 in Drought Stress and ABA Stress
Source: Int J Mol Sci. 2025 Apr 7;26(7):3447. doi: 10.3390/ijms26073447 (PMC11989618; doi:10.3390/ijms26073447)
Supplement: Supplementary file 1 [file ijms-26-03447-s001.zip]

Archive with 12 entries (12 files):
- Supplementary File/~$Table S1. Sequence information for 44 OsTHION family genes.xlsx
- Supplementary File/~$Table S8. The list of primers in this study.xlsx
- Supplementary File/Figure S1-S5.pdf
- Supplementary File/Table S1. Sequence information for 44 OsTHION family genes.xlsx
- Supplementary File/Table S2. Amino acid sequence information for 62 AtTHION family genes.xlsx
- Supplementary File/Table S3. Thionin genes expression in tissues (FPKM).xlsx
- Supplementary File/Table S4. Thionin genes expression under stress conditions (FPKM).xlsx
- Supplementary File/Table S5. Relative expression level of OsTHIONs under stress treatment.xlsx
- Supplementary File/Table S6. The number of differentially expressed genes (DEGs).xlsx
- Supplementary File/Table S7. The information of  DEGs in the Osthion15 mutant compared to ZH11 under (CK), drought, and ABA stress conditions..xlsx
- Supplementary File/Table S8.  The top 20 genes exhibiting the largest differential expression between Osthion15 and ZH11.xlsx
- Supplementary File/Table S9. The list of primers in this study.xlsx
