# Supplementary material for: Genome-Wide Identification and Expression Analysis of Thionin Family in Rice (Oryza sativa) and Functional Characterization of OsTHION15 in Drought Stress and ABA Stress
Source: Int J Mol Sci. 2025 Apr 7;26(7):3447. doi: 10.3390/ijms26073447 (PMC11989618; doi:10.3390/ijms26073447)
Supplement: Supplementary file 1 [file ijms-26-03447-s001.zip › Supplementary File/Table S1. Sequence information for 44 OsTHION family genes.xlsx]

## Sheet: Sheet1
Table S1 Sequence information for 44 OsTHION family genes
Gene Namea	Pub LOC ID	Promoter Sequence	CDS Sequence	Translation
THION1	LOC_Os06g31280	CTGGGTACATACCTTCCCCTTTTTCAATTCCTAGTTTCTTTGTCTTCAATTCATGGATGGATTGGGTTGGTGATCACTACTAGAAAACTAATTTTCCCAAGCGGCCAAACCTAATTTTCGCAGGCGGGAGGGAGGTCTGCCTGCGCCACAACGACTGCGACGGGGCAACGGCCCGCCTACGAAAATGCAAAAAAAAAACGAACAAAAAAAAAATCGCCGCATGCCGCCGCCACGCCGTCGCCCCCCTCCCCGGCTAGATCTGAGAGGGGAAGGGAGGGGAGCCGTCGTCGTCGTCGTCGCCGCCGCCGCCGTCGCCGCCGCCGCCGCCGTCGCCGCCGCCGCCGCCGTCGCCGCCGCCGCGGCCGCTCCACGCCGTCGTCCCCGCCACCGGCCTCCCCC…	ATGGAAGCTGTGAAGAGTTTGATTGTGTGTGTTCTGGTGCTAGGGTTAGTCCTGCAGCATGAGCATATCCAAGTGGAAGCTAAGAGCTGCTGCCCATCAACCACGGCAAGAAACATATATAACTCATGCCGTTTTACGGGTGCCTCAAGGGACAAATGTTGTAAAATCTCTGGCTGCAAAATTGTTGATGGGAAATGCAAGCCTCCTTTCATTCACCACACCCTTCACCCTGACTCTGAGGAATCGGATGTATTGGACTTCTGCAAGCTAGGATGTACTTCGTCCGTATGCAGCAACATGAATACTTTTGCTGGCAACGAAGAAGGGAATCATGCCGTTGATCGTTGCAACGAAGCGTGCTACCGCTTCTGCACCAATGAAGCTGAAATTGTCACCGTT…	MEAVKSLIVCVLVLGLVLQHEHIQVEAKSCCPSTTARNIYNSCRFTGASRDKCCKISGCKIVDGKCKPPFIHHTLHPDSEESDVLDFCKLGCTSSVCSNMNTFAGNEEGNHAVDRCNEACYRFCTNEAEIVTVAS*
THION2	LOC_Os06g31800	CATATATTCATGCATTCATTTTTCAACTTAAAATTTTGAATAACACCTATATATCTGAAAAATTCTAAGAGCTTGAAGCAAGTTACATACAAGAACCAATACAAGCCTAAAATCCCACATTGGGAGGCCTAAAATTTGGGGGGAAAACAAAGTTTTTAGGGTTACTCTCTGATCTCTAAATACAAGAGAGGAAGGGCGCCAATCAGGTTGATGCCAAAAAGGGTCTATTCCAGCAATTATTTTATGGAGGGGTCTACTTAATTATCCTCTACCTCAACTCTGGTCATCACTGACCAGCTCATGAGCTATACTGTATTCTGGCTTCTCAAGTCCTTGCCAGTAATTTTCGCATGTGGTCCTCTTTAGACCTTGCCAGTAATTTAACATTTTTTTGCTGGC…	ATGGAAGGAGTGAAGAGTTTGATCATGTGTATGCTAGTGCTAGGCTTAGTCCTGCAACAAGAGAAGATCCAGGTGGAAGCAAAGAGTTGTTGCCCATCCACCACAGCAAGAAACGTCTATAACTCATGCCGTTTCGCGGGTGGCTCAAGAGACACCTGTGCTAAACTTTCTGGCTGCAAAATTGTTGATGGGAATTGCAAGCCTCCTTACGTTCACCATACCCTTCACCCTGAAGCTGAGGAATCGGAGGTACTTGACTTCTGCAAGCTGGGATGTGCTTCGTCTGTGTGCAGCACCATGAGCACTCTTTCTAGCAATGAAGAAGCGAATTATGCCGTCGATCGTTGCAACGATGCATGCCACCGCTTCTGTACCAAGGAAGCTGAGACTGTCACCGTT…	MEGVKSLIMCMLVLGLVLQQEKIQVEAKSCCPSTTARNVYNSCRFAGGSRDTCAKLSGCKIVDGNCKPPYVHHTLHPEAEESEVLDFCKLGCASSVCSTMSTLSSNEEANYAVDRCNDACHRFCTKEAETVTVVS*
THION3	LOC_Os06g31890	AGGAATGGTGTAGTATATGCTGCTCTTCAACTTCCATGAGAAATTCCGAGAAAAATAGGTCCAAATCGACTGGAATTGAGGAGGAGAGGAGAGGGAGGGGAGAACTGCTCCTATTCGGGCACGGACTGGGGGGAAGGAGGGAGGGCGCGCGTGACTAAGTCCTATTCGGATAGTGGTAATGATGCTGGTGCTGCAAGAGAGGAAGGGCGCCAATGAGGTTGATGCCAAAAAGGGTCTATTCCAGCAATTAGTTTATGGAGGGGTCTACTTAATTATCCTCTACCTCAACTCTGGTCATCACTGACCAGCTCATGAGCTACACTGTATTCTGGCTTCTCAAGTCCTTGCCAGTAATTTTCGCATGTGGTCCTCTTTAGACCTTGCCAGTAATTTAACATT…	ATGGAAGGAGTGAAGAGTTTGATCATGTGTATGCTAGTGCTAGGCTTAGTCCTGCAACAAGAGAAGATCCAGGTGGAAGCAAAGAGTTGTTGCCCATCCACCACAGCAAGAAATGTCTATAACTCATGCCGTTTCGCGGGTGGCTCAAGAGACACCTGTGCTAAACTTTCTGGCTGCAAAATTGTTGATGGGAACTGCAAGCCTCCTTACGTTCACCATACCCTTCACCCAGAAGCTGAGGAATCGGAGGTAGTTGACTTCTGCAAGCTGGGATGTGCTTCGTCTGTGTGCAGCACCATGAGCACTCTTTTTGCCAATGAAGAAGCCAATCATGCCGTCGATCGTTGCAACGAAGCATGCCGCCGCTTCTGTACCAAGGAAGCTGAGACTGTCACCGTT…	MEGVKSLIMCMLVLGLVLQQEKIQVEAKSCCPSTTARNVYNSCRFAGGSRDTCAKLSGCKIVDGNCKPPYVHHTLHPEAEESEVVDFCKLGCASSVCSTMSTLFANEEANHAVDRCNEACRRFCTKEAETVTVVS*
THION4	LOC_Os06g31930	CCATGAGAAATTCCGAGAAAAATAGGTCCAAATCGACTGGAATTGAGGAGGAGAGGAGAGGGAAGGGAGAACTGCTCCTATTCGGGCACGGACTGGGGGGAAGGAGGGAGGGCGCACGTGACTAAGTCCTATTCGGATAGTGGTAATGATGCTGGTGCTGCAAGAGAGGAAGGGCGCCAATGAGGTTGATGCCAAAAAGGGTCTATTCCAGCAATTAGTTTATGGAGGGGTCTACATATTATCCTCTACCTCAACTCTGGTCATCACTGACCAGCTCATGAGCTACACTTTATTCTGGCTTCTCAAGTCCTTGCCAGTAATTTTCGCATGTGGTCCTCTTTAGACCTTGCCAGTAATTTAACATTTTTTTTGCAGGCGAGGACTTAAGACGTTCGCCAG…	ATGGAAGGAGTGAAGAGTTTGATCATGTGTATGCTAGTGTTAGGCTTAGTCCTGCAACAAGAGAAGATCCAGGTGGAAGCAAAGAGTTGTTGCCCATCCACCACAGCAAGAAACGTCTATAACTCATGCCGTTTCGCGGGTGGCTCAAGAGACACCTGTGCTAAACTTTCTGGCTGCAAAATTGTTGATGGGAACTGCAAGCCTCCTTACGTTCACCATACCCTTCACCCAGAAGCTGAGGAATCGGAGGTAGTTGACTTCTGCAAGCTGGGATGTGCTTCGTCTGTGTGCAGCACCATGAGCACTCTTTTTGGCAATGAAGAAGCCAATCATGCCGTCGATCGTTGCAACGAAGCATGCCGCCGCTTCTGTACCAAGGAAGCTGAGACTGTCACCGTT…	MEGVKSLIMCMLVLGLVLQQEKIQVEAKSCCPSTTARNVYNSCRFAGGSRDTCAKLSGCKIVDGNCKPPYVHHTLHPEAEESEVVDFCKLGCASSVCSTMSTLFGNEEANHAVDRCNEACRRFCTKEAETVTVVS*
THION5	LOC_Os06g31960	TGCTGCTCTTCAACTTCCATGAGAAATTCCGAGAAAAATAGGTCCAAATCGACTGGAATTGAGGAGGAGAGGAGAGGGAAGGGAGAACTGCTCCTATTCGGGCACGGACTGGGGGGAAGGAGGGAGGGCGCACGTGACTAAGTCCTATTCGGATAGTGGTAATGATGCTGGTGCTGCAAGAGAGGAAGGGCGCCAATGAGGTTGATGCCAAAAAGGGTCTATTCCAGCAATTAGTTTATGGAGGGGTCTACATATTATCCTCTACCTCAACTCTGGTCATCACTGACCAGCTCATGAGCTACACTTTATTCTGGCTTCTCAAGTCCTTGCCAGTAATTTTCGCATGTGGTCCTCTTTAGACCTTGCCAGTAATTTAACATTTTTTTTGCAGGCGAGGAC…	ATGGAAGGAGTGAAGAGTTTGATCATGTGTATGCTAGTGTTAGGCTTAGTCCTGCAACAAGAGAAGATCCAGGTGGAAGCAAAGAGTTGTTGCCCATCCACCACAGCAAGAAACGTCTATAACTCATGCCGTTTCGCGGGTGGCTCAAGAGACACCTGTGCTAAACTTTCTGGCTGCAAAATTGTTGATGGGAACTGCAAGCCTCCTTACGTTCACCATACCCTTCACCCAGAAGCTGAGGAATCGGAGGTAGTTGACTTCTGCAAGCTGGGATGTGCTTCGTCTGTGTGCAGCACCATGAGCACTCTTTTTGGCAATGAAGAAGCCAATCATGCCGTCGATCGTTGCAACGAAGCATGCCGCCGCTTCTGTACCAAGGAAGCTGAGACTGTCACCGTT…	MEGVKSLIMCMLVLGLVLQQEKIQVEAKSCCPSTTARNVYNSCRFAGGSRDTCAKLSGCKIVDGNCKPPYVHHTLHPEAEESEVVDFCKLGCASSVCSTMSTLFGNEEANHAVDRCNEACRRFCTKEAETVTVVS*
THION6	LOC_Os06g32020	ATATGCTGCTCTTCAACTTCCATGAGAAATTCCGAGAAAAATAGGTCCAAATCGACTGGAATTGAGGAGGAGAGGAGAGGGAAGGGAGAACTGCTCCTATTCGGGCACGGACTGGGGGGAAGGAGGGAGGGCGCACGTGACTAAGTCCTATTCGGATAGTGGTAATGATGCTGGTGCTGCAAGAGAGGAAGGGCGCCAATGAGGTTGATGCCAAAAAGGGTCTATTCCAGCAATTAGTTTGTGAAGGGGTCTACATAATTATCCTCTACCTCAACTCTGGTCATCACTGACCAGCTCATGAGCTACACTGTATTCTGGCTTCTCAAGTCCTTGCCAGTAATTTTCGCATGTGGTCCTCTTTAGACCTTGCCAGTAATTTAACATTTTTTTGCAGGCGAG…	ATGGAAGGAGTGAAGAGTTTGATCATGTGTATGCTAGTGCTAGGCTTAGTCCTGCAACAAGAGAAGATCCAGGTGGAAGCAAAGAGTTGTTGCCCATCCACCACAGCAAGAAACGTCTATAACTCATGCCGTTTCGCGGGTGGCTCAAGAGACACCTGTGCTAAACTTTCTGGCTGCAAAATTGTTGATGGGAACTGCAAGCCTCCTTACGTTCACCATACCCTTCACCCAGAAGCTGAGGAATCGGAGGTAGTTGACTTCTGCAAGCTGGGATGTGCTTCGTCTGTGTGCAGCACCATGAGCACTCTTTTTGGCAATGAAGAAGCCAATCATGCCGTCGATCGTTGCAACGAAGCATGCCGCCGCTTCTGTACCAAGGAAGCTGAGACTGTCACCGTT…	MEGVKSLIMCMLVLGLVLQQEKIQVEAKSCCPSTTARNVYNSCRFAGGSRDTCAKLSGCKIVDGNCKPPYVHHTLHPEAEESEVVDFCKLGCASSVCSTMSTLFGNEEANHAVDRCNEACRRFCTKEAETVTVVS*
THION7	LOC_Os06g32160	CTCTTCAACTTCCATGAGAAATTCCGAGAAAAATAGGTCCAAATCGACTGGAATTGAGGAGGAGAGGAGAGGGAAGGGAGAACTGCTCCTATTCGGGCACGGACTGGGGGGAAGGAGGGAGGGCGCGCGTGACTAAGTCCTATTCGGATAGTGGTAATGATGCTGGTGCTGCAAGAGAGGAAGGGCGCCAATGAGGTTGATGCCAAAAAGGGTCTATTCCAGCAATTAGTTTATGGAGGGGTCTACTTAATTATCCTCTACCTCAACTCTGGTCATCACTGACCAGCTCATGAGCTACACTGTATTCTGGCTTCTCAAGTCCTTGCCAGTAATTTTTGCTTGTGGTCCTCTTTAGACCTTGCCAGTAATTTAACATTTTTTTGCAGGCGAGAACTTAAG…	ATGGAAGGAGTGAAGAGTTTGATCATGTGTATGCTAGTGCTAGGCTTAGTCCTGCAACAAGAGAAGATCCAGGTGGAAGCAAAGAGTTGTTGCCCATCCACCACAGCAAGAAACGTCTATAACTCATGCCGTTTCGCGGGTGGCTCAAGAAACACCTGTGCTAAACTTTCTGGCTGCAAAATTGTTGATGGGAACTGCGAGCCTCCTTACGTTCACCATACCCTTCACCCAGAAGCTGAGGAATCGGAGGTAGTTGACTTCTGCAAGCTGGGATGTGCTTCGTCTGTGTGCAGCACCATGAGCACTCTTTTTGCCAATGAAGAAGCCAATCATGCCGTCGATCGTTGCAACGAAGCATGCCGCCGCTTCTGTACCAAGGAAGCTGAGACTGTCACCGCT…	MEGVKSLIMCMLVLGLVLQQEKIQVEAKSCCPSTTARNVYNSCRFAGGSRNTCAKLSGCKIVDGNCEPPYVHHTLHPEAEESEVVDFCKLGCASSVCSTMSTLFANEEANHAVDRCNEACRRFCTKEAETVTAVS*
THION8	LOC_Os06g32200	CACTTAGATATTTTTATACTGGAATTTAATTAGTCTATTCTTTACATCACTCAGCTGATAGTACATATCCGATCACAATCACATGCGGCGAGATCACTCTACGTACCATTCGAATATTGACCTATCACGTGCCGACCAACTGATAAACTAATGAACCAAATTGTATGTTTTGTACACCATTAGTCGATCACCCCACAAAATTAGTCTATCATCCATCTAATAAATACCTATAAAAATGAAAAATCCTTGGCTCAAATTTATTATCCATACACAACAATAAACTAGCATACCTTCAATTGAATGCCTATAAATTAATTTATGCATATATTCATGCATTCGTTTTTCAACTTAAAATTTTTAATAACACCTATATATCTGAAAAATTCTAAGAGCTAGAAG…	ATGGGGCCCACACCCACACCGGCAGGAGATAAGGCCGAGCCCTTCTCTCGGCTTCTCCTCTCTCTCTGCGGCAGCGGTGGGAGAGAGGAATCGGAGGTAGTTGACTTCTGCAAGCTAGGATGTGCTTCGTCTGTGTGCAGCACCATGAGCACTCTTTTTGCCAATGAAGAAGCCAATCATGCCGTCGATCGTTGCAACGAAGCATGCCGCCGCTTCTGTACCAAGGAAGCTGAGACTGTCACCGTTGTTTCCTAA	MGPTPTPAGDKAEPFSRLLLSLCGSGGREESEVVDFCKLGCASSVCSTMSTLFANEEANHAVDRCNEACRRFCTKEAETVTVVS*
THION9	LOC_Os06g32240	TTATGCATATATTCATGCATTCATTTTTCAACTTAAAATTTTGAATAACACCTATATATCTGAAAAATTCTAAGAGCTTGAAGCAAGTTACATACAAGAACCAATACAAGCCTAAAATCCCACATTGGGAGGCCTAAAATTTGGGGGAAAAACGAAGTTTTTAGGGTTACTCTCTGATCTCTAAATATTTGACCAATTAAACCAAAAAAAAAAAGAGGAATGGTGTAGTATATGCTGCTCTTCAACTTCCATGAGAAATTCCGAGAAAAATAGGTCCAAATCGACTGGAATTGAGGAGGAGAGGAGAGGGAAGGGAGAACTGCTCCTATTTGGGCACGGACTGGGGGGAAAGGACGGAGGGCGCGCGTGACTAAGTCCTCCTGCCCTCCGGATAGTGGC…	ATGGAAGGAGTGAAGAGTTTGATCATGTGTATGCTAGTGCTAGGCTTAGTCCTGCAACAAGAGAAGATCCAGGTGGAAGCAAAGAGTTGTTGCCCATCCACCACAGCAAGAAACGTCTATAACTCATGTCGTTTCGCGGGTGGCTCAAGAGACACCTGTGCTAAACTTTCTGGCTGCAAAATTGTTGATGGGAACTGCAAGCCTCCTTACGTTCACCATACCCTTCACCCAGAAGCTGAGGAATCGGAGGTAGTTGACTTCTGCAAGCTGGGATGTGCTTCGTCTGTGTGCAGCACCATGAGCACTCTTTTTGCCAATGAAGAAGCCAATCATGCCGTCGATCGTTGCAACGAAGCATGCCGCCGCTTCTGTACCAAGGAAGCTGAGACTGTCACCGTT…	MEGVKSLIMCMLVLGLVLQQEKIQVEAKSCCPSTTARNVYNSCRFAGGSRDTCAKLSGCKIVDGNCKPPYVHHTLHPEAEESEVVDFCKLGCASSVCSTMSTLFANEEANHAVDRCNEACRRFCTKEAETVTVVS*
THION10	LOC_Os06g32290	TATATTTCTATGGTTGAATAATTTATTTGCATTAATCATATGGATGAATAATTGTATTGATTAATTAATTAAGTTGTGGTTTAATTAACTATAACTATATTTAGTTATAGTTAAAGAATTATAGTTAAATAATTTATGGGTTTAATTAACTATAGCTATATTTAATTTGTGGTTGAATAATTATATTGATTAATTAACCATATTAGATGGGATTTATTAATTTATCTGCATTTATTTTTGCGTGCGGGTGGCTTAAGCCGTCCGCACGGGATAATATCATCCCGTGCGTGCTACTTAAACTGCCCGCACGGGAATATCGATTATCCCGTGCGGGTGGCATAAGCCACCCGAGGCGATAATATGGATATATAAGCACTGGGCGGGCGTACGAAATTTGCA…	ATGGAAGAGGGATTGGATGTGCTTGACTTCTGCAAGATGGGATGTACTTCGTCTGTGTGCAGCACCATGAACACTTGTGCTGGCAATGAAGAAGGGAATCATGTCGTCGATCGTTGCAACGATGCATCACTGGTGGAGAAACCCTTTGTAGTACCGGTTCGTAACCCCCCTTTAGTCCCGGTTTCCAAACCGGGAGTACCAAACCGGGACTAA	MEEGLDVLDFCKMGCTSSVCSTMNTCAGNEEGNHVVDRCNDASLVEKPFVVPVRNPPLVPVSKPGVPNRD*
THION11	LOC_Os06g32320	AATTCTCAAATGTTTGCTAAATGCTGCTTTTGCAAATGAGCCCTATATTATGCCATCCTTTGGTATCCTTGTGCACTTGCATATTTGCTGTGTGGCTTGCGGATTATTCCATGTACTCACCTTGCAATAATCAATCAAACCTCAGTTGAAGAGAAGTCGCAAAGGAGAAGACGTTTGGCTTCTACCCCAGTTGAGCTGCCTGTGGGAGTGGAACCGGAGCTTCGCTAGACCGTAACTCCGCTGTTGTTTTCTCTTTTCTTTTGTAAGTATGTAACGTTATTATTATGATGAATCTGTAAATTAAATTGTCAGTTTGTGTACCTCGGCTGATTCCTGGATGAGGATTTTGCACAAATTAGTTCGGAAATTACTAGTGAATTTCTGGGCGTGACATGATAG…	ATGGTTTACGGCAGAGGCTCGGTACGGCAAACAATAGGCCGGAAGGGGGTTAGGGATGCACCTACAGAGGAATCGGATGTACTTGATTTCTGCAAGCTGGGATGTACTTCCTCCGTGTGCAGCACCATTAACATTTTTGCTGTCAATGAAGAAGGGAATGGTGCCGTGGATAGTTGCAACAATGCACGCTACCGCTTCTGCTCCAAGGAAGCTGAGGTCGTCACTGTTGCTTCCTAA	MVYGRGSVRQTIGRKGVRDAPTEESDVLDFCKLGCTSSVCSTINIFAVNEEGNGAVDSCNNARYRFCSKEAEVVTVAS*
THION12	LOC_Os06g32350	AAACATATATATGTGTCTAGATTCATTAACATCTATATGAATATTGGTTATGCTAGAAAGTCTTACAATATGAAACGGAGGGAGTAGAATTGAGTGTATATTGGAGGTATCGGAATTGTTTGCTTTTCTATTTCTTCTTCCACATAGCTTAGGATTAATTATTGTGAGAATCAGAGTTCTTCTGCTGTGTCACTCTACCCATATATTTGAATTAACCCCTACCTAGACTTTGATTATACACGTGATGTATATAAATTGTTCACATAGTTCTTTTATAAATCTTCTCTTGCGATTAAATAAATATGATACCTTGAAATACTTCCAGGTGAAATGCAACAATGGTATATCCATGCGCTTGCGGATTACTTCTGTAACCATAAATATACCAGGATTATTTCT…	ATGGAAGGTGTGAAGAGTTTGATCATGTGTGCTCTGGTGCTAGGCTTAGTCCTGCAGCAGGAGAAGATCCATGTGGAAGCTAAGAGCTGCTGCCCATCCACCTCGGTAAGAAACGTCTATAACTCATGCCGTTTCGCGGGTGGCTCAAGGGAAGCCTGTGCTAAACTCTCTACCTGCAAACACTTTGATGGGAGCTGCCAGCCACCTTACGATCACCTCACCCTTCACTCTGATACGGATGTACTTGACTTCTGCAAGCTGGGATGTACTTCTTCAGTGTGCAGCAAGATAAACACTTTTGCTGCCAATGAAGGAGTGAATGCTGCCGTGGAGCGTTGCGAGGATGCATGCGATCGCTTCTGCACAAATGAAGCTCAGACTGTCACCGTTGTGTCCTAA	MEGVKSLIMCALVLGLVLQQEKIHVEAKSCCPSTSVRNVYNSCRFAGGSREACAKLSTCKHFDGSCQPPYDHLTLHSDTDVLDFCKLGCTSSVCSKINTFAANEGVNAAVERCEDACDRFCTNEAQTVTVVS*
THION13	LOC_Os06g32355	GACGTTGTCCACTCCCCTGTCCTCACCTCCTCCTTGCCCAAATCTCGCCGGAACGAAGTCCTCGCCGGCATCCAGTACATCCCCTCACCCGGCCGGCTACTGTTCCTCGCTAGTGCACCGGTCGACGTCGTCGCCTTCCCTTCCGGCATCGCAGCGGCAAGGTCGTCCTCGGCATCGTTTCCCCTCCATCCAAACCCCTCCGCGGTCCATCATCGTCGTCTCCGTTCGTTCTCGTCGTCGACGTCCTGTCGGTCGCCCGGCTCGTCGTCTCGCTGCGTCGCCACCGTCATCGTCATCGCAGCGGCGTGTTCCACGCCGTCCTCGTCTCCGTGCAGCCGCTGCCAGCTGCCCTCGTCGCCTCCTCGCCGGCCCCGGCGTCGTCGTCGTCGTCCTTTCGTC…	ATGCATCTCCGGTGTGGCTTGCTGAGTACTGTGGTTGTACTCATTCTTGCTCTATCTTTCCCCCCTTCAAAATCAGATGTACTTGACTTCTGCAAGCTGGGATGTACTTCTTCAGTGTGCAGCAAGATAAACACTTTTGCTGCCAATGAAGGAGTGAATGCTGCCGTGGAGCGTTGCGAGCATGCATGCGATCGCTTCTGCACAAATGAAGCTCAGACTGTCACCGTTGTGTCCTAA	MHLRCGLLSTVVVLILALSFPPSKSDVLDFCKLGCTSSVCSKINTFAANEGVNAAVERCEHACDRFCTNEAQTVTVVS*
THION14	LOC_Os06g32550	TTGCCAAACCTTTTTTGTCATGGTATTTGAGCACTACTACAAAACCCTCGTAGCTACCGACTTATAGGAGTCCAGACTTTTCTTTTTTTTTTTAGTTTCTAAGTTACGGATCAGGGGATTAATTAGTGTGGGGTTGATCTTGATATGTTGATTTGGGGGATTGTTGATCCTGTATGTTCTTGATCTGTTGATGTGGATTCTTGATCCAATGTTGGGAAACAGGTTCAAACTGATCAAAGCATCGAGCTGGCGTTTCTTTTTTCCTACCACTGGCACCAATAAGTCTAGGGTATTGCTGCCAGATGATATGTGCCGGCTGTAAATTCAGCATGTATGCCGGGTTTGCAACTGGCACCTAACAGGTGTTTTGCAGTAGTGGAGCCTAACTAGGATGATATT…	ATGAAGCTAGAAAACATGAAGGCTGTGAAGAGTCCGATTATGTGTGTGCTGGTGCTAGGCTTAGTCCTGCAGCAAGAGACGATCAAGGTGGAAGCTAAGAGCTGCTGCCCAACCACCACGGCAAGAAACATCTATAATGCATGCCGTTTTGCGCTTGGCACAAGGGAAAGATGTTCTAAACTCTCTGGCTGCAAAATTGTTGATGGGAAATGCAAGCCGCCTTACATTCACCACACCCTTTACCCCGAATCTGAGGAATCGGATGTACTTGACTTCTGTATGCTAGGATGTACTTCGTCCATGTGCAGCAACATGAACACTTTTGCTGACAACGAAGAAGGGAACGTTGTTGTGGAACGTTGCAACGAAGCATGCTACCACTTCTGCAACAAGAAAGCT…	MKLENMKAVKSPIMCVLVLGLVLQQETIKVEAKSCCPTTTARNIYNACRFALGTRERCSKLSGCKIVDGKCKPPYIHHTLYPESEESDVLDFCMLGCTSSMCSNMNTFADNEEGNVVVERCNEACYHFCNKKADIVTVVS*
THION15	LOC_Os06g32600	ATGGCTGGGGTAGCTAGGTTTATGACGGTGGCTCGTGTAACGGCTCGGCGGCGGCAAGAACCTCCGGGTGAACGGCGATGGCTCAATCAGCTCCAAGAACTATCATGCATGTGTGTCCATGAGGTTAGAGAGGCCCCAGAGATGGTACTGATGCATGGAATTGGGTTGGTACTCACCGGAGGGGGTGGATTCGGCAACGGCGACGGTGACCGGAGGTGGAGAAGACGGTGGACGATCTCCACACTCGTAGCACCATCCTTCGAGATTATTGAGGGGAAATGGAGAGGAGGTCGAGGCGAAGACGCTGGCGCGACAGCTTGGCCCGGCTTGGTCCAGATAAGCGGGAACGGCGATGATGTCGCTGCGGCGGTGCACAGAGCGCGCTCTAGAGCGACCATG…	ATGAAAGGTGTGAAGAGTTTGATCATGTGTGTGCTGGTGCTAGGCTTAGTCCTGCAGCAAGAGACGATCAAGGTGGGAGCAAAGAGCTGCTGCCCAACCACCACGGCAAGAAACATCTATAATGCATGCCGTTTTGCGCATGGCACAAGGGAAAGATGTTCTAAACTCTCTGGCTGTAAAATTGTTGATGGGAAATGCAAGCCACCTTACATTCACCACACCCTTCACCCTGAGTCTGAGGAATTGGATGTACTTGACTTCTGTATGCTGGGATGTACTTCATCCGTGTGCAGCAACATAAACACTTTTGCTGGCAACGAAGAAGGGAACGGTGCTGTGGAACGTTGCAACGAAGCATGCTACCACTTCTGCAACAAGGAAGCTGATATTGTCACTATC…	MKGVKSLIMCVLVLGLVLQQETIKVGAKSCCPTTTARNIYNACRFAHGTRERCSKLSGCKIVDGKCKPPYIHHTLHPESEELDVLDFCMLGCTSSVCSNINTFAGNEEGNGAVERCNEACYHFCNKEADIVTIVS*
THION16	LOC_Os06g32370	TCGTTTTGCAAATGATCCATGAATTGTAAAGACTGAATAAGAGCAAATCAATTTAAGAGTATAAATCTCAAAGGTAAATACGAAATGCTTTAGCAAACTTTGTGGCCAAAGAAATTTATTTTGATAGTGGGGATTAAGGTCTCTAGGCTAGAATCTAGGGTAGTCCTGTGTCCATATGGACCACCAGCTAGCTACGCCCCTACTGCGGTGCTAGGCTTACTCCTGCAGCAGGAAACATTCCATGTGGAAGCTACGACCTGCTGCCCATCCACCTCGGCAAGAAAAGTCTTCAACTTATGCTGATACCGTGCCCCAATGGACGCTTGTGCTAAACTCTCTGGCTGCAAAAATGTTGATGGGAGTTGCCAGCCACCTTACAATCATTTCACCCTTCACCGT…	ATGGAAGGTGTGAAGAGTTTGATCATGTGTGCTCTGGTGCTAGGCTTAGTCCTGCAGCAGGAGAAGATCCATGTGGAAGCTAAGAGCTGCTGCCCATCCACCTCGGCAAGAAACGTCTATAACTCATGCCGTTTCGCGGGTGGCTCAAGGGAAGCCTGTGCTAAACTATCTACCTGCAAACACTTTGATGGGAGCTGCCAGCCACCTTACGATCACCTCACCCTTAACTATGATGGGGGCTGCTGCCCATCCAGCACGGCAAGAAACATCTATACCTCATGCCGTTTCGTGGGTGGCTCATATGACTCTTGTGCTAGACTCTCTGGCTGCAAAATTGATTTTGGGAGATGCCAGCCACCTTACGATCACCTCACCCTTCACTCTGACACGGGTAAAATG…	MEGVKSLIMCALVLGLVLQQEKIHVEAKSCCPSTSARNVYNSCRFAGGSREACAKLSTCKHFDGSCQPPYDHLTLNYDGGCCPSSTARNIYTSCRFVGGSYDSCARLSGCKIDFGRCQPPYDHLTLHSDTGKMDLTINSISLFFCTVN*
THION17	LOC_Os07g24830	AAACTGCAGAAAAACTGGAGCTGTGAAATGTTTTCTTTTTTCATATGCGTGGAGCTCTAAAATATTGACAGTTTTGTTTTTTTCTATAAAAAAAGCCAAGAAGAGTTAACGACTTGATGGGTAGGCGCTCCTGGATGGAGGGAGATGAGCTTAAAAAGTTGTAGTAAATGGACCCATGCAGTGGAAATGCGGAATGGAGTGGAGCAGTAATAAAATTTAAAATGCCACGCGCAGGGCATCTCGACCACGACAGGACTCTCCTTGAGATCTTCAAACAGTGTGTGCTTGCTAGCTGAACTGCAGCAGTGGAACAGTAATAAAATTTAAAACGGATGTACAGTGTGTTCACAGTGGACGAGTGTGCTCTGTGTTCTCTGCATGTGAATAGATATGGCGATC…	ATGGAGGGAAAGAGGACTACCACTTCGATGGTGATCATGTGCATGGTCATCTTGAGCCTCACTGTCGACTACGCCACCGCAGCACAGTGCGGCTGCTGCATATCCTCTCGAGCAAAAGCATGTTGTTTTGGTTGTATTGCTGCTGGTGGCTCCGACTCAGTCTGCAAGAACACTTGTTGTTTCCCATGTATTCTGGCCGATTCTGTTGTTGCTAAGATGGACGAAATGGGAGTTCTTGCTAAGATGGACGAAATGGGAGTTCTTGCTAAGATGGAAGGACAAGCCTAA	MEGKRTTTSMVIMCMVILSLTVDYATAAQCGCCISSRAKACCFGCIAAGGSDSVCKNTCCFPCILADSVVAKMDEMGVLAKMDEMGVLAKMEGQA*
THION18	LOC_Os01g41140	TGTTCTGCCGCCCTTCCTCTGTTCCTCGTCTTGTTCCGAGGGGCGACTGGGCGAGGGTTTAGGGCGCGTCGACGGTGTCGTCCTCGGCGGCCGCCAGCAGCCGGTTGCAACATGCAAATCTCTCCGTTCAGTTACTGGAGGTACCCAATTGCTCTCCCCTTTGATGTATACTAAGTGTATATGTTTAAAGTTTGGGATTCAAATTTTACTCTTCAATTGCTTCTCTTCTGATTTCTGAAATTCTGATTTTGGGATTTAGGGATCCTACAGTCCAGCTGTGCAAGTGTGCAACTAGGGCAGTGAATAGTCATTTTCTCTAGCTCTCAAATCTCAACTTGATAATTTACCAGCACTCATTTTTATTATAATGATGAATTGAATTTAGTTTGATATAATTTC…	ATGGCGGCTACTACGACGGGACGAGTTGTTGCACTCGGCGCGGTGGCCGTGGTGGTGGCGCTGACATTCCTCGCCGGCGGCGCGGACGCCGACTGCTACGACTTCTGCTTCAAGGACTGCATGGCCAGGGAGAACAACATGGTCGACTACTGCAGCTACGCCTGCGACAAGACGTGCCAGCCGGACAAGCCCACGCTGTACTCGTCGTCGTCGTCGTCCCGCCTCGCCGGCGACATGGAGTGCCAACTCTCCTGCGCCTTGGGCTCCTGCCACCGCCTCCTTCCGGACGGCAAGGGCGCCGTGGAGGCCTGCTTCGGGCAGTGCTACGACGGCTGCAAGACCACGGCGGCGGCCAGACTGCCGAGGCCTCTCCGCGCCGGCCACTACGTGCTCTCTAGT…	MAATTTGRVVALGAVAVVVALTFLAGGADADCYDFCFKDCMARENNMVDYCSYACDKTCQPDKPTLYSSSSSSRLAGDMECQLSCALGSCHRLLPDGKGAVEACFGQCYDGCKTTAAARLPRPLRAGHYVLSSPPDDVDHDPDHRYVFSSPHDDVDHDPDQVFASPPDDIDRHVFAAPPDVLAALPGEPDHA*
THION19	LOC_Os01g41180	CGGACCCCGCCGTCTCCGCCTCCGCCTCCGCCTCCTCGGGCGTCAGCGGCGCCGCGGGGGGCTTCTCGGCGGCGTGGGCCTGCTCCGGCTGCGCGTCCGCCGGCGTCGTCGGGTCGGCCATGGGCGGGCGGGCGAGCGAAGCAACCCTAGATTTGGCTGCGGCGGTGTGGTGAGATTTTTTCTTTTTTTTTTCTCCTTTTTCTTCCCTCTCTCTCCGTGGGTTTGGTTTGGTTTGGTTTTGTGTGGGGAAGCGAGACGAAAGAGTTCGAATCGAAGGGGGAGAGGGGGGGAGGCGTGGAACGGAACGGGACGGGATTACGGACGGGGCAGGGTGAGAGCGAGGCGGACGGGGCGTGGAACGGCTACGGCACGGGAGGGCAAAGCGCGAGTTCTCGCCAG…	ATGCCTGTGACAAGGGAGATCATCGCCGGAGCCGGAGCCGGATCGGCGGCGGCGGCGGCGGCTGTACTGGCGTTGCTGGTCGCGGCCGCCGGCGGTGACGAATTAGCGGCGGCGGTGGGTAGCAGCAGCAGCATCATGCCGCCCTGCTTCCACGCGTGCTTCGACCAGTGCGTGCAGCGCGAGGAGTACTGGTTCTGCCAGTTCTCCTGCTACCGCCGGTGCGGCGCCGGCGCCATCGCCATCGCCATCGCCGCCGGCCGCTTCTCCGGCACCGGCGACTGCGAGCACGCGTGCGCGCTGTCCATGTGCGGCCAGATCGACCCGGGCAGCAAGATGATGGCCGTGTGCCGCGACACGTGCGGCAAGAGCTACGCCGCCGCCGGGTGCCGCCGCCGGCCG…	MPVTREIIAGAGAGSAAAAAAVLALLVAAAGGDELAAAVGSSSSIMPPCFHACFDQCVQREEYWFCQFSCYRRCGAGAIAIAIAAGRFSGTGDCEHACALSMCGQIDPGSKMMAVCRDTCGKSYAAAGCRRRPTSLTAAV*
THION20	LOC_Os02g02630	ACTTGTGCAATCCACTGCTAATAATTAAGGTTTCTTAAAAATGGTAAATAATGGAAGTTGAAATGATGGTAACGTAATCACAATTAACTGATAAAAACTGATGTGCGGTGACTGGTGCCTATGGATTATGGTATTTAGCTGCTCTTAGTAGCACAGTAAGCTCACAAATACACAAATGCAAAAGAAGCATGAAGCAAGAAACAAGGAATGGAAGGTTGATGAGTGTGTTACCACCTTCGATGTGTTGCTGGAGCCGGTAGTAATCAAGCTCGTCCATCACGTCCTCAGCATCATAAAGCAGCTCTTTTAGCTCATCAAGTGACTCGGACAGTGGCCTGTTGTCAATCTTGCTACTCTCGGCAGCTGCAAGCACCATCTGCATGCTCCTCATCTCAGTCT…	ATGGAGGGCAAGGGAGCAGCTGCAGCAGTGGCTCTCTGCTGCATTCTCATCCTGCTGTCAGGTGATCAGCTTCATCAGGTGGCTGCCATGTCCAAGTTCTGCAGATGCTACTTGCAGTGCTACCCTGACTGCAGGAAGAGCCTGCCTCGGTTCATCTGCGTGCTCAAATGCATCGATGATTGCAGCCCCAACAAGAAGAGGATGGCCGTCGGCGACTGCAACAAATTTTGCCTGCTCGCCATCTGCGGCATGGCGTTGAATGGGCAAGCTGATGTTGCATCTTGCGTAGATGACTGCACCAAGAACCCAGATCTACACACCAAGTTCCTTTAA	MEGKGAAAAVALCCILILLSGDQLHQVAAMSKFCRCYLQCYPDCRKSLPRFICVLKCIDDCSPNKKRMAVGDCNKFCLLAICGMALNGQADVASCVDDCTKNPDLHTKFL*
THION21	LOC_Os02g02650	TATCTTAGAACTGTTAGTAATTAGCCAAGGTTTCCTTAAAAAACAACAAAAGTTAAAATTACTTGAAAGGGAAATCACAATTAACCAGTAGATAAACTGAGGGATGAGTTTATCTCAGAAATCAAGAAACACGAAGGGAAGAGTGAGGCACCACCTTCGATCTGTTGCTGGAGCCGGTAGTAATCAAGCTCGTCCATGACATCCTCGGCGTCATAAAACAGCTCTTTTAGCTCATCCAATGAGTCAGACAGTGGCTTGTTGTCAATCCTCCTTCCCTCAGCAGCAGCAAGCACCATCTGCACGCTCTTCATCTCAGACTCGAGCATCTCCACATCTTTAGCAAGCCCAACTTCATGAGACCACACTTGCATCTGCCCGGTGAAGAAACTTCCAAGGATG…	ATGGAGGGCAACAGAGCAGCAGCAGTGGCCCTCTGCTGCATGATCAGCCTGCTGTCAGATGCTACAGGGAGCTCTACCCAGAGTGCAGGAAGAACCTACCTCGGTTCATCTGCGTGCATGGATGACTGCAGCCCCAACAAGAACAAGGTTGTCGCCTGCGACTGCGCCACCTTTTGCCAGCTCGCAATCTGCGGCACGGCGTCGAACGGGGCAGCTGATGTTGCATCGTGTGTAGATGGTTGCACCAAGAACCGAAACCTATACACCAAGTTCCTTTAA	MEGNRAAAVALCCMISLLSDATGSSTQSAGRTYLGSSACMDDCSPNKNKVVACDCATFCQLAICGTASNGAADVASCVDGCTKNRNLYTKFL*
THION22	LOC_Os02g03800	ATGTAAGTTTTACAGTTTACTAGCAATTTTTACTGAACCAGTATCTGACCTTTTATCTGCCATGACAGACAAATGCAGGCGCAGTGATGCTTACAGATTGTGTGTTTTGGTTCATCATCTTCCCATTCCTTACAGTCAAAGATTACAATCTAAATTTTGTAAGTATTACATGCTTCAGGCCTTCCCTACCTGCCATCTCATACTTTGACCAATACAGTGCTAAAAATTCAGTTACTATGTTTCGACAGTTGTTGATAGGAATGCACTCGGTAAATGCCGTTTTCTTGCTTGGTGAAGCTGCCCTGAATAGCTTGGTAAGTTGATAACTACTTATCTCGATCAGTCAAGTAATTTTATGAATGAATGAATGGTTAATTTGACAATTACCCACTGAATTCA…	ATGGAGGTGAAGAAGGTGGCCATGGTTGCTGTCTGCTGCATGTTCATACTGCTGTTTCCAGGCCAGCAGCAGCAGGTGGCTGCCATGTCCAGGATCTGCAGATGCTACCACGAATGCTTGCCCAACTGCGGCCTGCGCAATTCTCGCTCCTTCTGCAAGGTGTTCTGCGGCAGCTGCTGCGTCTTCAATCCAGTTCACAATTGCACTAGCACCGATGCGGCGGCCGCGGCGCCAGCGATCGCCGGAGACGACTGCAGAATGATCTGCCTGAACTCCTTCTGCGGCGAGGCAGCTACAGGCTACTCGGGGCGAAACGATGCTGATGCTGCAGCTTGTCTCGATGGCTGCAGCAAAGGATGA	MEVKKVAMVAVCCMFILLFPGQQQQVAAMSRICRCYHECLPNCGLRNSRSFCKVFCGSCCVFNPVHNCTSTDAAAAAPAIAGDDCRMICLNSFCGEAATGYSGRNDADAAACLDGCSKG*
THION23	LOC_Os02g04190	CGCCTCCTTCATCTCATCCTTATGAGCATACCTTGCACCCTCAATTACCTCGTTCTCCTTATACTCCCAGGGTACATGATCACCCTCTGATATAACAAGACCAGAGAAGTCCTCATTTGCCCAATCAGTGGCCATTACATCACCTTCCTCATCGGATGATGCGTCGTCCTCCGCTTGCTCATTATCCGAATCTTCCCTCTCCATTTCATCAACAATTATACCGACTCTCTCCCCCTCATCCGCCATGCCCATGGCCTGCTCCTCCCTTGGTTGATTTTCCTCATTTTGCATCGATGGTCCAACAACATCCCCTGCATTGCTAGGACCCTCCACATCTTCGGTTTGCATTGAAACATTTGTATCTTTCTCTTGTACCGACACAAATATAACGAGGGGCCA…	ATGGGGAGGAATGGAGTGGTGGCAGCTACTGCTGCTGCCTGCATCTTGCTGCTCATCCTGCTGACGTCAGGCCAGCTGCAGCTGGCGTCAGCGGAGTCCGAGATCGGCAGATGCTACGATGACTGCTTGCCTGACTGCGAGCAAGGCAGTTCTCGAGCTGGCTGCAAGCTCTTCTGCTTCACCTGCTGCGTCTTGAAGCCGATTCACAACTGTACCCGAGGCGGCGAGTCGACGGCGGCGGCGGCGGCGCCGGTGTTCGCCGGAGATGCAGGCTGCAGGGAGCTCTGCACGTCGTCGATCGGGGATGCGGCAACCGGAGAATCAGCACGGGCAACAGATGCTGATGTTGCAGCTTGTGTCGATAGCTGCAACAGTTACAAGGAGAAGAACTAG	MGRNGVVAATAAACILLLILLTSGQLQLASAESEIGRCYDDCLPDCEQGSSRAGCKLFCFTCCVLKPIHNCTRGGESTAAAAAPVFAGDAGCRELCTSSIGDAATGESARATDADVAACVDSCNSYKEKN*
THION24	LOC_Os02g03480	GTAAGTATCTGCATCAACCTGATGCGTTAACCATATATGTTTACCTCTAATACAGTGACTTTCCCTGTGTGTTAGATTTATGGCAGATCATGATGCTTGGAGAGAACTTGCTGAAACATATGTTGCCTTACAAATGTGAGATATTTAATCATCGATTCATTCACATCTGTTAGAATGTGATGATGCTAATTTTGTTATTCCTCTTGTATCAGGTATAAACAAGCTGCCTTTTGTTATGAGGAGCTAATATTGGCCCAACCAACCGTTCCACTTTATCATCTAGCTTATGCCGAGGTAAGTGAACTATGCCAAACTCATCCCTCATTCTCTCAAAGTCTCAAAGAAAAATAAAACAAAATAAAATTGTATCAACTTATGCAGTTTCTCATTTTCATGTGG…	ATGGCGCAGGTGAGCAGGACGGTCGTGGCGGCGCTGCTCCTCGTCGCCGCCGTGGTGGCGGCGTCGCCCGTGGCGTCGGCGGCCACGTACGGCTGCTTCGAAGACTGCTACGAGCGCTGCGCCTCCGGGAAGAAGGACGAGGCCTGCACCAAAATGTGCAAGGAGGCTTGCGGCGGCGCCGCCACGGACGGCCATGCCCCCGCCGCTGGCGCTGGTGCTGGCGCCGGCGCTGGCGCCGCCGTCGGGGCTGGCGCTAAGGCTGCCATCGGGGTTGGCGCCGGAGCTGGCGCTGGCGCTGGCGCCGGCGTCGGAGCTGGCGCTAAGGCCGCCATCGGGGCTGGCACCGGAGCTGGCGCTGGCGCTGGTGCTGGCGCCGGCGTCGGGGCTGGCGCTAAGGCC…	MAQVSRTVVAALLLVAAVVAASPVASAATYGCFEDCYERCASGKKDEACTKMCKEACGGAATDGHAPAAGAGAGAGAGAAVGAGAKAAIGVGAGAGAGAGAGVGAGAKAAIGAGTGAGAGAGAGAGVGAGAKAAIGAGAGVGAGAGAGAGAAVGAGAKAAIGAGAGAGAGVGAAIGAGAKAAIGAGAGAGAGVGAGAKAAIGVGAGVGAGAAVGAGVGAAAKVAGAAEGAAGAAPKVYA*
THION25	LOC_Os02g03520	TCTCCACGACTCCATCCGCCCGCAGCGGCTCCGGCGATCCATATTTTTATAAATTCGCAGTCGATTGTTTGTTGTTAATCAAAGTTTGGTTAATTTATCCGTCGAGTGTTTGGTTGTTTATTTCATATGCAAACCTCGCGATTTGTGATAAATAATTACCGAAATGTATGTGTGTGTGGGGTGCTAATTCATCCTTCACTCCATTAATTTGTTATAAATATATATCCTTGTACTAGTGTAAATGTAATAAAGATCTTAAGTTATGGGTGGATCATCATATACTCCCCCCGTCCCAAAAAAAAGACAAACTCTGGTTTCCGTTCCCAACGTTTGACCGTCCGTCTTATTTGAAAAAATTATAAAAAAAAACTAAAAAGACAAGTCACACATAAAATATTA…	ATGGCGGTGGCGCAGGTGAGCAGGACGGCCGTGGTGGCGCTGGTCCTCGTCGCCGTGGTGGTGGCGGCGGCGTACGTGCCGGCGGCGACCGCGTACGGCTGCTTCGACGACTGCTACGAGCGCTGCGCCAACGGGAAGACGGACGACGCCTGCAACTCCATGTGCAAGCAGGCTTGCAGCGGCGCCGGCGGCGGCCCCGCCGAGGCGCCCGACGAGGCTTGA	MAVAQVSRTAVVALVLVAVVVAAAYVPAATAYGCFDDCYERCANGKTDDACNSMCKQACSGAGGGPAEAPDEA*
THION26	LOC_Os03g08710	TTCAACTCATGGCGGATAGCTGATGACAAGTCATCAACCACCAAAGCAGGTCTGGTGGAAAGTATAGATGAAGATGCTGGCAAAGAGGGAACATGTTGGCCAAGAGAATGGCTTTCAGCAGATTTTCCTCAAGCTCGTTTTTTGACAGTCAAGTACAAGGTTAGTTTGGTGCTCTGATGTTCTTTATGTGGGGAGGGTTATACTGGTCTCTTTTAAAACTTTTGTTATTCTGGTAATATTCGATGCTTCCCTGCTGATGGAATTATTGTTGCTTTTATATGTTTGGAGGTCTTACTGGTTTCAAATGATTTATGCAGACCAATCTGACACAATGGACCGGAGCCAGCTTGCCACTTCAGGTTAGTTTTTTCTTTTTCTTTTTCTTGTTCCATTGCTGAT…	ATGGTGGACGCGTGGTGGCCGCTGCTCGCCGCGGCGATCCCGGCGGTGGTGGCCGGTCAGGCCTTCCGCGTGAAGCGGCGGCGGGACGAGGAGCAGCGCCTCAAGGCGGCGCGCGGGCGCGAGAAGAGCTCCGACGAGGTGTTCGTCTGCGAGCGCGTGTGCACCTCCAAGCGGATGCTCAAGAAGGTGGGGGCCTTCTCCAAGGACCCCATCCCGGAGACCTGCGTCACCGTCTGCGGCGTCTCCGAGCTCGACGCCTGCGCCGACGCATGCGCCCGGACCGTCTGCGTCAACCAGCACCAGGTCCCCAACTGGAACGACGTCTGCCTCAAGAGGTGCCAGAGCGAGTGCCTCAAGCTCTCCTCCACCCTCATGTAG	MVDAWWPLLAAAIPAVVAGQAFRVKRRRDEEQRLKAARGREKSSDEVFVCERVCTSKRMLKKVGAFSKDPIPETCVTVCGVSELDACADACARTVCVNQHQVPNWNDVCLKRCQSECLKLSSTLM*
THION27	LOC_Os01g41170	ACAACATGAAACAATCATGAGTCGATCAAATGATCCATGGTCGAAGATGATAAAAAAAAAGAGTCACTTTTGATCTGTCATGGATGGTAGAAACTAGCAAGAAAGGTGTGTGGAATGTGAGCATAGGACGACGAAGAAGGAGATGTGTTTGCCATAGAAGACGAGGATGGCGGTGATGACATAGGTAGCGTACACCGTGCTGGCACCAAAGTTGGCAAAGAAGGAGATGAACACGTGCTCCTTCACATTGAGCGGCTCCGGGTTGAGGGTGAACTCTAACGGCCGCGCGCGCGCAGAAGAAGGCATGCTCCTACAGTACCACCGCCATGAGGCAGCCAAGCGGCACAACGGCAATCTGCAAGGAGATAGCAGTGATGGTGTGCGGCTTCGGGTAGTACC…	ATGGCCTCCAGAGCGGCGGCGGTCGCCGTCCTCCTCCTCGCCGTGGCGGCGGCGCCGCTCTTCGCCGCGGCGAGCGCGCATGGCCGAGGCTACCTTGGTGCCAAGTCCTGGCCTCCTGACGGCAGCCTGAGCTCATCAAGCTCCGGCGAGGCTGCAGCGGCGGACGTCGACGACGGCCACACGGACTGGAAGTGCTACTCCTCCTGCATGAGCAAGTGCTGTCACCGCCACGACGACGACGACGACGACAAGGCCAATGCCAAGGCCAACGCCACCGCCGGCGCCGCCGCCGTCGGGCTCGACGATGACTACAAGTGCAAGAAGCAGTGCCTCGGCAACTGCTTCAAGGACGTGCCGGCCGTTTGCTACCACAAGTGCGTCGACGACTGGTGCGCGAAG…	MASRAAAVAVLLLAVAAAPLFAAASAHGRGYLGAKSWPPDGSLSSSSSGEAAAADVDDGHTDWKCYSSCMSKCCHRHDDDDDDKANAKANATAGAAAVGLDDDYKCKKQCLGNCFKDVPAVCYHKCVDDWCAKLPPYSSAKVQCYKKCGDKCFHHGPKPGPKPKPKPSPPKPKPGPKPKPPKPGPKPKPPKPGPKPKPKPPKPGPKPKPKPPKPGPKPKPGPPQPWWPIPFPKPPCPPGADGSSSAVDDKNN*
THION28	LOC_Os03g21880	GTTATCAAAGATGAGGAGGATGGCATGAGGTACCTTACCGGACTATGGGTGGTGATCGTCATCGATTGGCAAAGCAAGCATTGATAGATCTACAAAAAAGAAAAATTATAGGTGATAGAATTAGCGAGGACAACAAGAATCAACGATGGAGAATTTGATAACGCCAACCAAGATGATGGGACAAGGGACCCTCACCCAACAAGATGAAGGGAAGCATAAGATGGCTTGCCGGAGAGGTGGCTAGAGCGAAGGGATAGTGAACGACCTTGCTAGAGGCGGAGGGTTTGGTATGGTGACAGCGGCGGTGTCTAAGAGGGGAGGAATGGAGAAGGGACTAGGGTTCGAAAGGGGGGGGGGTCCAATTTATAAGGAATAGAGCCATTGGTTTAGATTGATAGA…	ATGGCGTCGAGGAGAGCCGCGGCGGCGGCGCTGCTGCTGGTCGCGGCGGTGGTGGCGGCAGCGGCGGTGGGCGCTGGCGCGGAGGGGGAGGAGACGACCGGCGACGCCGGCGAGCTGGACTGCTTCTGCGACTGCATGAAGAACCAGTGCATGACGCTGGGCGCGGCGCCCAACAAGTTCGACTGCGCCGACGCCTGCACCCAGGGCTGCACGCAGATCGGCAAGCCGGGCCAGCCCAGCGACAAGGACTTCTGCGGCTTCTGA	MASRRAAAAALLLVAAVVAAAAVGAGAEGEETTGDAGELDCFCDCMKNQCMTLGAAPNKFDCADACTQGCTQIGKPGQPSDKDFCGF*
THION29	LOC_Os03g14300	CATGCAACGCATACCTATCCTGGCTCCTGCATCGTCCTATTCTGAACGTATGAATTCTTCATCCAAACATTACAGTTACTTTCCTATCATGGTTGTGGGAGCCAAAATGGACCCGTGGCCAAGGAGGCTGGAGCAACTGATGTGATTAGCAGCCATTAACTAAGATTTTTTTTCCTATGGCAAAATTAGCAAGGCAGGATTTGATTAGATTAGCTTCGCTGTTTCCTTTTGTCTTTTAGAAAATATGTTTGTTAGATCCTGGTTATAGACACCAAGCCATACACTCTATGGATTTAATGAAGAAGTAACCAATCTAATTCCTTCCAATGTAAATCTTCCCAGTCTAACTTCACTTCTCCCACCAATCTAATTCCTCCCAATGTAAATCTCCCCAGTCTA…	ATGACTAGCATGGCCACAATCACAGCCAAATCTGGGGTCATCGCCGTATCGATGGTCTTGGTCATGTGCGCTGCCTCTGCAGCTGCTGGCGACAACGACATGCTGCCGGCGGCGTTCGACATCCTGCAGCAGCCGGCGAAGGAAGCCGCCAACCTCGGCCACGGCTGCTACACTCGGTGCTTCGCCGGCTGCTTTGCAGCTGGGTTCGATGGAGATTACTGCTCGGACTTCTGCTCCAAGGAATGTGGCGATGATGTCCGGAAGTTCCTCAGCCGGCTGTCGCCGGAGAACTCCGCTATCGTCGGTGACATTTGCAACATCCCAAGGTGCATCAGTTCCTGCGTCGAAGCGAAGATTGATCCACCGTACTGCAAGATTTGGTGTGAGGATATGTGCGGT…	MTSMATITAKSGVIAVSMVLVMCAASAAAGDNDMLPAAFDILQQPAKEAANLGHGCYTRCFAGCFAAGFDGDYCSDFCSKECGDDVRKFLSRLSPENSAIVGDICNIPRCISSCVEAKIDPPYCKIWCEDMCGDDVRKNQIGLSP*
THION30	LOC_Os03g64310	AAAATAAATAGGTTACATTATGCTTGGTAAAAGGTGAACCAATTAGTTTTACTAGTGATAATTGCACAAACAATATAAATTGCCATTTCCCCTGTACATTCTATTGCATTTTAATAGTTCTATTATGCACCTAACTCAACAGTTGTGTCTGATGTTACATTACACCAACTCCTATAGTGAATAGTTTAGATTCTAAAACAGCATGGCCTGCATCCTACATGCATGTTTTGTGGTCCTAGCAAGTAGCGATATACGCTTAATTTTCGGTTCTCAATAAGTAGTGCTGAATAATTAGGTAACCAAGAGAAAGCTTCATAGATGTGCAGTCTGTTCGATGCATGACGATGAAAAGAAAGAATAGCAAGTGCTATACCTCCAATGCATTCCGCCAATTTTTCA…	ATGGTGGTGATGGTGAGGCAGCGGCAGCAAAGGCAGCCGGTGATGGTGGTGGTGATGGTGTGCTGGGCGCTGCTGGCGACGGCGGCGCGCGGAAACTGCCGCGACGAGTGCCTCGCCGGGTGCCAAGGTTGGGCCATCATCTGCCACCTCTCCTGCAACAGCGCCTGCCTCGGCGAAGTCGGCATCTCCGCCATGAGCACCGCCACACCACAGTCCATCACGGATCAGGATCAGCAGCATCCATCACAGCAGCAGCAACAAGCACAACAATCGGTCTCCGTGCTCAAGGGTCTCGACCCTGACAAAATCTGA	MVVMVRQRQQRQPVMVVVMVCWALLATAARGNCRDECLAGCQGWAIICHLSCNSACLGEVGISAMSTATPQSITDQDQQHPSQQQQQAQQSVSVLKGLDPDKI*
THION31	LOC_Os11g15250	CCCTAAGAGAGAGCAGAGAGGGGTTAGGTGAAGGGAATGCGACCACGGCGGCTTGAATTGCCGGCCGGAGATGGAGGGGAGAGAAGGTCTCACCGGCGCGCGAGGAGAAAAGGGCTCCGGCGTTGTTCGGCGGCAACCAAGCGGCGGCCGAGGTGCGGACGGGCTCGGTGAGCGCGACAGCGGCGACTGCGCGGCGCGGCGGCGGCTCTAGTGGCGGCGGCGCGCGGCCGGAGATTGGCGGCAGCGGCGGAGCTCGGGTGTGACGGCGCGGGCGCGGCAGGGGGCGTGGGAGAGGAAGGCAAAAGGGGGAAACGAGGGAGGGGACTCGGGGGAGGGTTTTTATGGGCGAGGGAGGGGCGGACGTGGCCGGGGAGATGGCCGAAACCGCCAGCGACGTGG…	ATGGCCACCGCACTCATGCTGCTGGTGATCCTGGCGGCGGCGACGGCGGTGGCTCCGTGCAGCATCCCTTTCCCTGACTGCGGCTCCATGTGCAACACTCCCTGCTTCAAGTTTTGCTTCACGAGGTGCTTCCTCTTCCTCAACCTCGGCGTCGAGCTGTGCCACAAGCAGTGCAGCACGTTCCCGATCTGGTGCGGCGGCTTCCTCAACTGA	MATALMLLVILAAATAVAPCSIPFPDCGSMCNTPCFKFCFTRCFLFLNLGVELCHKQCSTFPIWCGGFLN*
THION32	LOC_Os09g24350	ACAAAGGTAAGATTATCCAATTCAAAAACATTGATTAAATGGTGATCCATTGGTGATAAAAAGTGGTTCAATGTGAAATTTACTCTTGCATATATAGCCATTGCAAGACAAAATGGATCTGGAACGAGGAAATGAATGTTCAGTGCACAATTACCATCTCCTGTTGTAAGGACATGGTCAAAGATAAATGTAGGTTATTGAACTCTTAGATAATTCCCATATATTTAGGGAATATTCGGTCATTCCTTACAACAGTAAAGACAAAGGGTTTAGCCATTTAACCCAAAATATTCGCAGTGACTAACAACAACATAAAATTGCTCGTACCTTGTGAATGCCATCTCTTCAAGGAAAGATAACTTCTTCAAGGTAAGAGGGCCCTCTTCATTATTATGTCAA…	ATGGCGGCTTCCACTTCCGCCGCGGTTAAGATGGCCGCCGCCGTCCTCTGCCTGATGGTCGCCCTCTCCGTCGCCGCCGGGCAGCTCACGACGACGGCCGCCGCCGCCACCTCCACGCGCGTGGATGATCACGTCGTCGAGGACGACGACGACGCGACGCCGACGACGCTGCAGCAGCTGGAGACGCGCCTCGCCGACGATCAGGACCTCGCCGACCTCCTCGACGGCGGCGACGGCGCCGCCACCATCTGCCCCAGCAACTGCCAGAAGTGCCTGGTCAAGTGCGCGGGCACCTGCGTCGCCGACATCGTCAGCCCGCCCACCTTCGTCGCCTGCTTCCTCAAGTGCGCCGTCGTCAAGCTCTGCTTCGCCAAGGTTTGA	MAASTSAAVKMAAAVLCLMVALSVAAGQLTTTAAAATSTRVDDHVVEDDDDATPTTLQQLETRLADDQDLADLLDGGDGAATICPSNCQKCLVKCAGTCVADIVSPPTFVACFLKCAVVKLCFAKV*
THION33	LOC_Os09g11200	CGATTGCTTAAGAAGTCTTCTTAAAAAAATAGGTTTTATTTTCCCAGGCAAACAATAAGTCTCACCCTTCCTCCTCTTTCTACACCATCCCCGTCCTCATCCTCTCTAGCTACCCCAGTGGTGGGGTTTGGAGGTGGTTGCTCTGCAATAGTGAGCGAAGGAGCACGGATCCACCGCTGCCGGGCCTCGGGAGCCCGGATCTACACCCTTAGGGCTTTTTCATCATCGTCGTTATCGTCGAGACCATCCTCATCGACACCACCAAGCACAACGATGATGGACAGTGCATCTGGGCTCGCAGGTCAGGGGCTCCTTCATCGTCTCCCTTGACACCACCAGTGAATGCCTCGGCCGCGGCACCAAGATCACCATCCTCAAGGTCAAGGACGACCAACTCGA…	ATGGCCTCCATCCGCACCGTCGTTTTAGTCGTTGTCGCCGCCGTTTGCGCCGCCGTCGTGCTCGTCAGTATCCCACCCGTGGAGGCGCAGCAGCGGGATTGCCACTCAATCTGCAATCAGAGCTGCGCCTCGTCGTGCAGGCCGGCGCCCATCTCGGCGTGCGGCAAGGCCTGCAGCCTCGCAGGGCCACAGGCTTGCAGTCAGTGCCAGTACAGCGTCTACCAGCAGTGCACCGGCCTCTGCTTCAACTACTGCTTCAACTCGTGCTCCCACATGAGATGA	MASIRTVVLVVVAAVCAAVVLVSIPPVEAQQRDCHSICNQSCASSCRPAPISACGKACSLAGPQACSQCQYSVYQQCTGLCFNYCFNSCSHMR*
THION34	LOC_Os12g26960	GAAACAGATAGGTATAGGTGGTTTATCTTTTAGGAGAACTTTTGGCCCTCTGGAACTTGACCAATGGCAGCAGGTTAGGACAATCCTAGAAGAGCTAGAGTTGACTGACTCTCCTGATATTTTGAAATGGGGTTTGACAGCTAGTAAGAGATTTACTACCAACTCTTTATACAGAGCTATGGCTTTTAGATGGGTGAAAGATGAGATGCTACAACTAATCTGGAAATCTCCCTGTCCCATAAAAATTAAACATTTCCTTTGGTTGGCAAGTAGAGATAGGATCCAATCTTGTGAACAATTGAAAAAGAAAGGTTGGGATGGTTCAGAACTTTGTATGCTATGCAATACTATTGAATCTACCAATCACATTCTTTTAACTGTCCAATGGCAATTTTTGCT…	ATGATGGTGGCCTCCCCTGTGAAGGTGGCCGTCGTCGCCGCCGTGTGCGTCGTGCTGGTCGTGCTGTCTTCTTCCCCGGCGCCGGCGGCGGCGCAGATGATCTGCAGCAAGTGTGACCAGTACTGCAACTCGTCGTGCGCCGGTGGGATGGGTGGCTGCAGCGGCGCCTGCACTGACCCAGCGTCCTCCTCATGCACGAGCTGCAAGCAGGCCTACTACTACAAGTGCATGAACTACTGCGGCTCCTACTGCCGCTCCAACTGCGTCAACAGCTGA	MMVASPVKVAVVAAVCVVLVVLSSSPAPAAAQMICSKCDQYCNSSCAGGMGGCSGACTDPASSSCTSCKQAYYYKCMNYCGSYCRSNCVNS*
THION35	LOC_Os09g11210	TCTCGGCAGGACCCACCACATACCATGTCTTATATGGAAACAATCTTCGGATATACGATGAGTTCCGCATAAGGAAGGATGAATAGAGTTCTACATGAAAACGATAAGGACTACTTGGATTGTATCCATATTGATTTCCTTAATTCTACTTGGATAAGGAGACACCTATGGGTATAAATACAAGGCCCCCTAGGAGGAGAGGGGATACGAAACAATAGATCAAGGCACAAGATCAACATACAAGTCAACATGCGCCAAGACAAGATGCCGGAGATCGACTTCAGAGATAAGCATGGCTAGTCCCCTACGGTGTCTACGGATACTGTCAGGAGAGACATAGCGCTGTCTCTGATCTCGCCGGGCACAGATTCGAGGAGGAAGACTACCCTGTTGTCGACT…	ATGGCTTCCGGCGCCGCCGTCACCGCCGCCGCCGCCATGTGCACCGTGCTGGTGATCCTCTCAACCGGCGGCCAGCCACCGGCGGCGGCGGCGCAGACCGATTACTGCGCCACCGCTTGCTCCTCGAGTTCTAATGGAACGGTGACGTGCTACAACAACGCTATCAACACATGCAGCTCAAACTGCAGCATCACACCTCAGTATTGCGACCAGTGCCGCAGAGAGTCCAACCAGCAGTGCCAGAACTACTGCTACAATGGCTGCTTGTACGGCTGCAGCTTGCAGCACCCGTGTGACTTTGACTATAACTTAGCCACAATAATTTAA	MASGAAVTAAAAMCTVLVILSTGGQPPAAAAQTDYCATACSSSSNGTVTCYNNAINTCSSNCSITPQYCDQCRRESNQQCQNYCYNGCLYGCSLQHPCDFDYNLATII*
THION36	LOC_Os03g49270	GAGCCATACCACACAAAAAATGGAATAAGCCAATCTCGATAGGCAGTCCGAACTCCTACAACCCTCATTCATGTTTCATCCATCTTTGATTGGTTCGTTTGCCACCTTGTCTTAACCATTGGCTGGATCCAATGGATCCAAATTCAGCAACTCATGACCCCCCCCCCCCCTGTGCCTTTGCTCGCCGAAGTCATCCAGGCAAGGGATGCAGAGGAGACACCCCACGCCACAATTTAGCCTTGCACGAACAGATCCGAACACGAGCAAGGCAGATCCAGCGACACTTTCTAAGGTGAAATTGGATCGGGAACGGTCGGATCCAGGGGCGGATCCAACGTGGGTGCAGGGGGACTTGAGTCCCCCCTACAACCACAAGATCGATGGATACCCCCAGAGCAC…	ATGGCAGGCGGCGCCTCTTCTCCTAGGGTGGTCGCCTGCGTCGTGGTGGCGCTGCTCCTCCTGTCCTTCGCCGTGGAGCCGCTGGAGGCGGTGGCCGCGGCGGCGGCGCCGGCGACGGCGACGAAGCCGATCCGGTGCCGGAAGTGCGACCACGCGTGCAAGAAGTCGTGCAAGGGCTACGGCCGCAACTCGGACTGCAGCGTCCCCTGCGGCGACCCATCCAACAAGGCCGGCTGCAAGAGCTGCCTCCAGGCCTACTACTCGAAGTGCCTCAACTACTGTGGCCAGGCCTGCCGCGCCGTCTGCATCAACTGA	MAGGASSPRVVACVVVALLLLSFAVEPLEAVAAAAAPATATKPIRCRKCDHACKKSCKGYGRNSDCSVPCGDPSNKAGCKSCLQAYYSKCLNYCGQACRAVCIN*
THION37	LOC_Os03g49280	TGTGAGAGCATCCCAGCAGATATTGTAACCGATCCTCCATCCCGGTTTTGGCGTGTAGAGGCGAAAAAACGCCCTCCAGCGGATGCGCTAACCCACACGCTAAAATTAGCGGATGCGCCATAGTAAGAGAGAAGAGGTAAAAATAGTGTTTCTCTCTCCTCACGCCATTTCACCCCCAACACCTCCGGATCGAGATCCCGCCCCCATCCAGACATCGGCAACCACCTCCCCTCTGGCGAGCCTTCCCCTCTATCGCCATTGTCCCCAACCGGCGTAGGTGAGTTCCCCATCCCTGTTTTTTGCTTTTTTTCAGCGATTTGTGGAGCGAGCCTTACCAGATTTGGGGCGCCGTCTCCATGCGCCTTCCTCCTCCGGCGTGCGCGCCTTTCGTCTGTTGCC…	ATGGCCTCTGGCGCCGTCGCCGTTTGCATCCGGGCGGAGGCGCAGGCCGCCGGGCCGCAGGCGGCGCCGATGGCCTGCAGCCAGTGCGACCAGATGTGCAACTCCTCTTGCGAGGGCGCCGGCAGCGAGCCGTGCAGCTACGCCTGCGGCTCGTGCCAGGGCTGCATGCAGGCCTACTTCTACAGGTGCCTGCCCCGCTGCGGCGACTACTGCCGTTCCAACTGCGTTTAA	MASGAVAVCIRAEAQAAGPQAAPMACSQCDQMCNSSCEGAGSEPCSYACGSCQGCMQAYFYRCLPRCGDYCRSNCV*
THION38	LOC_Os03g49300	TGATGTGTGTAGGCCCATGCACATGTATGCGTCTATGGGTACATGCTGCCATCTAAGCAACCAACCAACTATGTGATATGGCGCTATCAGCTGCCGCAACGGTCGTGTCTTCATCTCTAAGGAGGTGCTCGATCACAACAACAATCCTAGCTAGCCTGGCCATCAAAGCACTAGTACAATAACGATTTTTTCATGCGGTCGAAATTGGTTTTTGCGTGCGGATGTTTCACCCGTCTAGTACGAGGTGTCTGCGAAAATCATCCGCTCCGTTCCCACCACCATGGCTGATGCCGCCACCGCACTCGCCTCCGCCGCCGCTTCCGCCACTCTAACCCGATGTCTCCGTCTCCGCCGCCCTAGCCGAGACCGCCGCTGCCGCCGTCGCCGGGAGATAAGAGG…	ATGGCTGCTGCTTCCGGCCGCCGCCGTGCCGCGGCCTTCGCCGTCGTGATCTGCGCCGCCCTGCTGCTGCTGTCCTCCGCCGTGGAGCGGGCGGCGGCGCAGGTGCCCTGCAGCCAGTGCGACCAGGCGTGCAAGGAATCGTGCAAGGGCTACGGGCGCGACTCGTCGTCGTGCAGCGCCCCCTGCGGCGACCCCTCCAACAAGGACGGATGCGAGAGCTGCCTGGAGGCGTACTACTCCAAATGCGTCAACTACTGTGGCCCGTCCTGCCATGTCACCTGCACCAGCGGCTGA	MAAASGRRRAAAFAVVICAALLLLSSAVERAAAQVPCSQCDQACKESCKGYGRDSSSCSAPCGDPSNKDGCESCLEAYYSKCVNYCGPSCHVTCTSG*
THION39	LOC_Os03g49310	TACATGCATGCTGTACAGGAGTACGAGAGAAGACAACTAACAGGATAGGCTATTGTGCGTGGGCTGGGCCCAGTGAATTTGATCATGCCCGATTATATACTGCCAATACGGCCGATTAGTCGGAAAAACGCTGGATTAATCGGTAATAACAGGAATTACGCGTTTTTGGACGACTAATGAGGACCGTTTTGCCAAAATGTGACGGACTGCTTACCGTCACCGTTTTAACGGGCGTCATAGCGGCCGTATCAACCGTCTTCCACGACACTGCCCAATCCTGAGTTTAAAACTGGACACCGTTTTTTTTCGAGACGGAGGGAGTATGCCTTAGGCTGTATTCTTAACTCAAAGTTCCCAACCTTCGTCTCTCATTTCTCACATGCAAATTTCCCGAATTAT…	ATGGCTGCTTCCGAATTCCGATCCGGCCGTCGTGCCGTCGCGCTCGTCGTCGTGATCTGCGCCGTCCTGCTGCTGTCCTCCGCCGTGGAGCGGGCGGCGGCGCAGGTGCCCTGCAGCAAGTGCGACCACGCGTGCAAGAAGTCGTGCAAGGGCTACGGCCGCGACTCGTCGTGCAGCCTCCCCTGCGGCGACCCATCCAACAAGGCCGGCTGCGAGAGCTGCCTGGACGCCTACTACCTGAAGTGCCTCAACTACTGTGGCCAGTCCTGCCGTGTGACCTGCACCAGCGGCTGA	MAASEFRSGRRAVALVVVICAVLLLSSAVERAAAQVPCSKCDHACKKSCKGYGRDSSCSLPCGDPSNKAGCESCLDAYYLKCLNYCGQSCRVTCTSG*
THION40	LOC_Os12g26980	TCAGGCTCCTGCACCGTCTCCTCATGCTCCAGCACCGTCTCCACCTCAGGCTCCTGCACCAACTCCTCCTCAGGCTCCTGCACCGACTCCTCCTCAGGCTCCTACACCGACTCCTCCGCAGGCTCCTCGTTCAGCACCTTCCAAGTCAAGGGCCCCCCAAGCTCCACCGCCTGCCCCCACAAGGGCAACGAAGAAGGCGAAAGTTCACACCGCCAAGAACAAGGATCTAGGGTACGATTGCACGCAAGAGGAGCTTGACGCTTATGTGGCATCAGAAGTCAGGAGACAATTGAAGCCTCGAAGTCCAGAAAAGAAGATTCCTATAGACTCGAGTGTTAAGAACTTCTTCAGGGGTATGTCTGCACCTGCCAAGAAGGCCATAAAGCTATCGGACTATGA…	ATGGCTTCTTGCCGTGCAGCCTCTCCTAAGGCAGCCATCGTCGTTGCCGTCTGCATCCCGCTGATCCTGTCTTCCTCCTCCGTCGGCCCGGCGACGGCGGCGAGGTTCTGCGGCGACTGTGACATCATATGCGGCGCTTCGTGCGACGGCAGCGGCGTGACATCCGCGTGCGGCGACAAATGCGACGGGCAGTCACCCGCCGAGGCATGCGATAACTGCCTGCGAGTTACCAAGAGGAAATGCCTGACGTCCTGCGCCGACTACTGCAGCACACACTGCACTTGA	MASCRAASPKAAIVVAVCIPLILSSSSVGPATAARFCGDCDIICGASCDGSGVTSACGDKCDGQSPAEACDNCLRVTKRKCLTSCADYCSTHCT*
THION41	LOC_Os12g27020	AAGTTTATATAGGACATAGACAAACTTTGTATACGATAAATACAAACTTTATATACATACGTATTAAAAAATAAAAAAACTAGAAAATACACAACATATACAAAGTTTGTATACGCGTATACAAATATGACATATGTGTATACAAACTTGGTATACATACGAATATAAACTTTGTATTCATAAACCTTAAAAAAACCGGGAAAAAACAGAAGAGAAACCAGAAAAAAAAAAGGAAAACCAACCGAACCGGAAAAAAAAAAGGAAAACCAACCGAACGGAAACGGAAAAAAGGGGGGGAAAAAGGAAAACTCGCTCTCCCTCCTTACCCGCGCGGCGCGTCCGCCGCCCCCTTTCCACGCGCGACACATGTCCAGTCACGCGGGGAGGGGGGCACGCGAC…	ATGGCTCCCGGCGCTGCTTCCCCTAAGGCGGCCACCGTCGCCGCCGCCGCCGCCGTCTTCGCCGCGCTGGTCGTCCTGTCCTCCTCCCTCGTCGCGCCGGCGGCGGCGAAGATGTTCTGCAGCAACTGCGACGACATCTGCAACGCCTCGTGCGTCAACTCCGACACCATCGCCAAGCTGTGCGCCCCGCAGTGCGACGGCTGCTCGCCGGAGGCTTGCCAGAGCTGCCTCCAGGCGCTGAAGCAGGAGTGCTTGACGGGCTGCAGCGACTACTGCCACAAAAACTGCACTTAA	MAPGAASPKAATVAAAAAVFAALVVLSSSLVAPAAAKMFCSNCDDICNASCVNSDTIAKLCAPQCDGCSPEACQSCLQALKQECLTGCSDYCHKNCT*
THION42	LOC_Os07g25050	CTTGTGCGGTGCAACGACGAGCAAGAGTGCGTACGTTTATAGTAGAACTGAGGGGGTGCGCCTTATATACGCCGGACGAGGAAGAGTGCGTACGTTTGTAGTGATGTCTCCAATTTTAGTTTCTGTCATAGTGAAATATTCGACGTTTGACACCTCGAACCATAGAAAAACTGGAGCTGTGAAATGTTTTCTTCTTTTTTATGCGTGGAGCACTGAAATATTGACAGTTTTGTTTTTTTCTATAAAAAAAGAAGAAGAGTTGACGACTTGATGGGCAGGCTCTCCTCGATGGAGGGAGATGAGCTTAAAAAGTCGCAATAAATGGACCGATGTAGTGGAAATGTGGAGTGGAGTGGAGCAGTAATAAAATTTAAAACGCCACGCGTAGGGCATATCGAC…	ATGCCTTCCGGGGCAAACTCTCCTACGGCGGCCATCGCCGTCGCCGCCGTCTTCGCCGTGCTAGTACTGTCCTCCTCCGTCGCGCCGGCCGCGGCAAAGATGTTCTGCGGCAGCTGCGATGACATCTGCACTGCTTCGTGCATCTACGCAGACACTATCCCCAGGGCGTGCGCCCCGCAGTGCGACGGCTGCTCGCCGGAGGCTTGCCAGAGCTGCCTTCAGGCGCTGAGGCAGGAATGCTTGACGAGCTGCGGCGACTCCTGCCGCAAGAACTGCACTTAA	MAPGAASPKAATVAAAAAVFAALVVLSSSLVAPAAAKMFCSNCDDICNASCVNSDTIAKLCAPQCDGCSPEACQSCLQALKQECLTGCSDYCHK
THION43	LOC_Os07g25060	ATAACAAATTGATAATAGAGTATGAATAAACAGCGAATTAATATTCACAAATAATAAATCATTACAGAGGTAGATAGTTCCTCTCAAAGAATAAAATTCTACGCAGCGGAAAATAAAACAAACTACGGAACAGCTATGGTGTCTCCACTCCACAAGCAACTTAACCCAGATCAAGCCTAGTCCTCCAGATCATCACCTTCACTGAAGTACTCCTCCTCTGATGAATGAATATTGCAAGAATGAGCATATGCCATACTTAACAAGCCACACAGCAAATATGCAAGTGCACAGGATAACAAAGGACGGCATAATAAAGTTCATTTGCATAAACAACATTTAATAAATATTTAGGAGAATAGTAAAACAGTTGAATAATTAATCAGTATTAAATAAACACTA…	ATGGCCACCGGCGTAGCCTCGATCTCCTACGGCTGCCGTCGCCGTCGCCGCCATGGCCTGCGTCGTGCTGGTTGTCCTCTCCTCCTCCGCCGTCGCGCCGGCGGCGGCGAAGATGTTCTGCTGGCAGCTGCGACGAGACATGCGCCCATTCGTGCGAGTACACCGACACCGTCGCCACGGCGTGCGCCCCGCAGTGCGACGGCGGCTGCTCGCCTGAGGCTTGCCAGAACTGCGTGCTGGCGATGAGCCAAGGATGCTTGATCATCTGCGGCGACGACTGCCGCACACACTGCACTTAA	MATGVASXPTAAVAVAAMACVVLVVLSSSAVAPAAAKMFCXSCDETCAHSCEYTDTVATACAPQCDGGCSPEACQNCVLAMSQGCLIICGDDCRTHCT*
THION44	LOC_Os01g51270	TCGTACGGTGCAGGATCAGCCGGATCCTCCCTTGACCACGTCCATCTAAGCGAGTGGGCCAACCCGCGGGCGTAAACGCTTTAGGGTTCGCCCGTCCAGATTAATTCCCGTTGTACCACCAAGCACGAGGACAAACGCAAGACGAGCTCGCTCGGTCGCTCCCCTCGCCCCTCGACACCCACCACACCACGACGACTCCTCGTCGTGCGAGGTGCGCACGTTGCACGTACGTAGCCGGGCGGGAGACGCGCGCGCGCGCGGACGCACGGTTGCTGCGACCCACCCAGGCAACAGTCGTCGTGGGAGCGCGGCGCTAGCTCACTACCCCTGCCACCCCCATGTGCCTCCGTCTCAGAACTCATGTGAGAAGCCGTAGCCAGCCAGTGCGGCGGTCGGTTC…	ATGGCGAGACGGGCTGCATCGGTGGCGCTGGCGTGCGCGGTGGTGGCGGCCGCGATGGTGCTCCCGGAGGCGGAGGCGGGGCAGAACTGCATCTGCGAGTGCGTGAAGCTGTGCATGCGGACGCGGATCCCGAGCATCGAGGCGCAGTGCTCGGGCAAGTGCAGGGAGACGGCGTGCGTGCGGAGCTGCGAGGAGGCGTGCGCGCGCAAGGGCTTCCCCGCCCTGCCCGGCGAGGGCATCGGCGCCTGCGAGCTGGAGCCGCTCACCCCCGACGAGGCGCACATGCTGCACTGA	MARRAASVALACAVVAAAMVLPEAEAGQNCICECVKLCMRTRIPSIEAQCSGKCRETACVRSCEEACARKGFPALPGEGIGACELEPLTPDEAHMLH*
