# Supplementary material for: Genome-Wide Identification and Expression Analysis of Thionin Family in Rice (Oryza sativa) and Functional Characterization of OsTHION15 in Drought Stress and ABA Stress
Source: Int J Mol Sci. 2025 Apr 7;26(7):3447. doi: 10.3390/ijms26073447 (PMC11989618; doi:10.3390/ijms26073447)
Supplement: Supplementary file 1 [file ijms-26-03447-s001.zip › Supplementary File/Table S2. Amino acid sequence information for 62 AtTHION family genes.xlsx]

## Sheet: Sheet1
Table S1 Amino acid sequence information for 62 AtTHION family genes
Gene id	Amino acid sequence
AT1G11572	MKNRSKNLATLSLMIITLLTWSDIVVGQEALLGKKVLPLCHRECMPICMKVIEATQDICEPACQSGCLQLQGRGTGLSASDQGVDMVIA*
AT1G12660	MEDKRVAMLVVMMLVMGNMLIEAEAVMSFKLCYGGCLVACALIAPPIKKLFCPFLCIKDCKRRPMLSFEANLNEIDQTGSYCELGCATDRCVSSSSIDDKDHVEKVSLCVDSCSEECSHKN*
AT1G12663	MLVAVMIVMVIGNLLAQTAAQKIPFKECYPACLVECKAGSKFPKYLKCPFTCTKECLQQPSPPSVSSNNIDESDYFCKLGCATYHCVSLSSIQNPNVERVSACVDSCSNKCTKKN*
AT1G12665	MEGKSLVAILVTMMVIGNLLPQTEAQKIPFMQCFPACMIVCKSESKFPKFLTCPITCLKTCLHPPSPPPSPPPSPSPSPSPSPSPCENN*
AT1G12672	MESNRMVMFVTMMIVMVMGNLLIETEADAPPQPSPFKTFSCIKTCLEPPSSQMDSTNEINHNDYYCKLGCSTHHCASLSSIQNPNVDKVVDCVDSCSDKCSNKN*
AT1G21395	MRMKKIMSVVWITMLLMALFTMGGEAKSDKECQVLCHKHCLPTSFVAECLKCLGICGRTPPVAVGTMNSGEHK*
AT1G21835	MTTQTCNVFMFVAILTMMFSAHIAQSNSLTMCVKHCAHNRCLKAAKNSTPEICDETCKKICNNQLFGGKKFIVPPPKGSSHFCRWLPQFC*
AT1G21864	MAVQVSKKICRVLMIVILFAMMFSAHSNSIDVCVKNCGVNQCMKASKKATPAICDNPCKIICDPLNNERYIVPRGNGGPIKRFCRAFSWICSA*
AT1G21866	MATQVSKKICSVLMIVILFAMMFSAHSNSIDVCVKNCVVNQCMKASKKATPAICANPCKIICDPLNNERYIVPRGNGGPIKRFCRAFSWICTA*
AT1G21925	MAAQSLKKTCDLLIITTLLAMMFSAQISHSNNVNMCIKHCVSNQCLKEVKNATPIMCEDACKKLCTEQQQSGQERYLLPVPPGTSKFCRLFPKVCGLFNL*
AT1G21928	MAAQSLKKTCDLLIITTLFAMMFSAQISHSNNVNMCIKHCVSNQCLKEVKNATPIMCEDACKKLCTEQQQSGQERYLVPVPPGTSKFCRMFPKACGLFNL*
AT1G30972	MGAKWNSMIIMVFVVTMVIAMENVNGETKAQCHEDCILGCATTGRIPITCLQNCYRRCPGKPRRTLGNHFSEGKNKQTI*
AT1G30974	MGAKWNSMIIMVFVVTMVIAMENVNGETRAQCHEDCITDCATTGIIPIKCLQNCYRRCPGKPRRTLGHHFSEGKKKIKI*
AT1G34792	MGIQTCSVLIIVAILTMMFSAHIAQSNSITMCVKHCAQNECLKAAKKPTPEICDEACKKICNNQLFGDEKWFVPAPKGSSRICRWAPEYCQF*
AT1G34795	MGIQTCSVLIIVIILTMMFSAHIAQSNSITMCVKHCAQNECLKAAKKTTPEICDEACKKICNNQLFSDEKWFVPSPKGSSRICRWAPKYCQF*
AT1G34800	MGIQTCSVLIIVAILTMMFSAHIAQSNSITMCVKHCAQNECLKAAKKPTPEICDEACKKICNNQLFGDEKWFVPAPKGSSRICRWAPKYCQF*
AT1G34805	MGIQTCSVLIIVAILTMMFSAHIAQSNSITMCVKHCAQNECLKAAKKPTPEICDEACKKICNNQLFGDEKWFVPAPKGSSRICRWAPKYCQF*
AT1G34815	MGIQTCSVLIIVIILTMMFSAHIAQSNSITMCVKHCAQNECLKAAKKTTPEICDEACKKICNNQLFSDEKWFVPSPKGSSRICRWAPKYCQF*
AT1G34820	MGIQTCSVLIIVAILTMMFSAHIAQSNSITMCVKHCAQNECLKAAKKPTPEICDEACKKICNNQLFGDEKWFVPAPKGSSRICRWAPKYCQF*
AT1G34825	MGIQTCSVLIIVAILTMMFSAHIAQSNSITMCVKHCAQNECLKAAKKPTPEICDEACKKICNNQLFGDEKWFVPAPKGSSRICRWAPKYCQF*
AT1G34830	MGIQTCSVLIIVIILTMMFSAHIAQSNSITMCVKHCAQNECLKAAKKTTPEICDEACKKICNNQLFSDEKWFVPSPKGSSRICRWAPKYCQF*
AT1G34840	MGIQTCSVLIIVIIFAHIAQSNSITMCVKHCAQNECLKAAKKTTPEICDEACKKICNNQLFSDEKWFVPSPKGSSRICRWAPKYCQF*
AT1G34850	MGIQTCSVLIIVIIFAHIAQSNSITMCVKHCAQNECLKAAKKTTPEICDEACKKICNNQLFSDEKWFVPSPKGSSRICRWAPKYCQF*
AT1G34860	MGIQTRSVLIIVAILTMMFSAHIAQSNSITMCVKHCAQNECLKAAKKPTPKICDEACKKICNNQLFGDEKWFVPAPKGSSRICRWAPKYCQF*
AT1G34930	MGIQTNSVLIIVSILTMMFSAHIAQPNGITMCVKHCAQNECLKAAKKPTPEICDEACKKICNNQLFGDEKWFVPAPKGSSRICRWAPKYCQL*
AT1G35035	MAIQTRSVLMIVAILTMMFSAHLAQSNSITMCVKSCAQNKCLKAAKKPTPKICDETCKKICNNQLFGDEKMFVPAPKGSSRICRWMPQYCQF*
AT1G53285	MVVVLVVMVAMVDDVEGRLSYATCMDLCETKCNFFFTHPEKYCKDKCNRKCRRLQSSQVETIGMRNING*
AT1G54775	MATETMKKIYSVLMIVVLLTMIVSTYASTIEVCVKHCVPNQCMKDSKTATLPFCENCLQKSLQPKQICSSEILHAS*
AT1G58242	MATQTIKKIYSVLMIVALFIMMVSTYASTIEVCVKHCVPNQCMKVFKKATLPLCENACKKLCNQNKFAHVEYYYMPPPDLCEGFFGLLCNN*
AT1G58245	MKKICRVLMIVVLFTMMVSTYASTLEVCVKHCVPNQCMKVSEKATLPLCENACKKLCNENKFSHEKSIVPRSYCDGLWWWLCKKPK*
AT1G58248	MAPQTMKKICSVLMIVVLFMMMVSTYASTLEVCVKHCVPNQCMKVSEKATLPLCENACKKLCNENKFSHEKSIVPRSYCDGLWWWLCKKPK*
AT1G66100	MEGKTLIVSVLIMSLFMAQNQVDANICCPSIQARTFYNACLFAVGSPSSCIRNSSCLDISESTCPRGYTNDILENTGDAVTEYCKLGCVSSVCGALTILQNSDASEIVNGEVEKCTMACSTVCTKGSMNAVENA*
AT1G72260	MKGRILILSLLIMSLVMAQVQVEAKICCPSNQARNGYSVCRIRFSKGRCMQVSGCQNSDTCPRGWVNAILENSADATNEHCKLGCETSVCGAMNTLQNSDASEIVNGASEQCAKGCSIFCTKSYVVPPGPPKLL*
AT2G15010	MEGKTVIFSVLVMGLVISQIQVEAQKTCCPSQSTRKEFEDCISEGNLQILCSAESGCRDTYVGYCPSGFPYGSLTNSGDVVNVYCKLGCVSSLCGALTSLQKLDTSGKVNVAVERCTKACSTICTKGSKTAVETV*
AT2G20595	MAKWSAIVLIMMVMIVAVTIEAQEESGGTICFRQCSQPCRSDDGSCYENCKIECGGPKPPLSRLRSSHA*
AT2G20597	MAKWSAILVILMVVIAALAVEAKWSEKDSSDDDQCYRECIKSCRKHDDGDCFEMCRAMCPITAHHSSSRIPHGMESVEVGGRRK*
AT2G20605	MAKWSAILVIMMVIVVVAVEASGTKNSWIKCYRKCSKSCADNDGNCFERCKIKCGGPNPPHSSSRRIPHGMESVEVGGRRK*
AT2G20618	MKKWSAIVVIMMMVIVLVAVEAKGTQKDWIRCFRKCSKPCGDHDGNCFVRCKIKCGGPNPPHGSSGPPHSSSRISHETTSREVFGRRL*
AT2G20619	MAKWSAILVILMVVIAALAVEAKWSEKDFIQCFRKCSKNCKKHDGDCFEKCKIKCGGPNPPHSSSR*
AT2G26865	MAKVISMTFIIMILAVIVIEGDAKSEIECSKICREHCKRSSPASECAACRKKCYESPPVAVRARNPIMELEEQKYHLF*
AT3G24465	MATQTTKKIYSVLMIVVLFTMIVSTYASTMEVCVKHCIPNQCMKVSQKATLPLCETACTKLCNENKDEKYIVPRSYCDGLFWFLCDN*
AT3G44718	MTKSNVIMVILLVMIAAIGGEARHKHRKTWIGCFRYCSRSCSEYDGNCFEHCKIKCGGPTPPKTNSR*
AT3G48205	MNMKKCIALMLVAVVITTMGGEVESVSCEIKCMLKCGGLLVPENTCIEPCMRAQCHKPPSPLSKSSTDDAVERRNMKEVEGLSCWDKCLFLCGLSLSSQKTCTDKCKKKCHISYVFPSQ*
AT3G48208	MAMMKVMLMVVMMMVLVGTIIVIGEESHADCLKRCQQLCVDKPLDKNCVRQCVFFNCGPPALPTNVHHSNRMKAPQNHGIRG*
AT3G48209	MEMKKCSMIMMIMMMVVMASIRGGEAIIIRTTCKQMCIDQCGGRITVPETPCLRKCLHEKCGFPAPP*
AT5G26673	MAANMWKTIMMIALIMIGCGLQACNGMNVDKSKPTMFNRFTCFRRCSITCSVDQSLDKTPCYKKCLNKCGLVLDSKPKPTSSSSSSSSSSSSSSSPPPTA*
AT5G26692	MTGNMYKMMMLMALIMMTCGLQACNATNVDESKPDPKLECFKNCSISCGKQNQPCYEVCLTKCGLPKRPSTSTPSSSSTTA*
AT5G26717	MTGNMYKMMMLMALIMMACGLQACNATNVDESKPDPKLECFKNCSISCGKQNKPCYEDCLTKCGLPQRPSTSTPASSSTTA*
AT5G34828	MATQTIKKIYSVLIIVALFTMMVSTFASTIEICVKHCVPNQCIKVFKKATLPLCENACKKLCNQNKFAHVKFYSMPPQDLCEGFFGLLCNN*
AT5G35698	MENKRMGVFVVVMLMIGTLMVESREIATTPITVKPTFPICYTTCFALCLLNPIFLNKKKCPEKCGNKCLESKPNPPK*
AT5G36720	MATQTIKKIYSVLMIVVLLTMIVSTYASTVEVCVKHCVPNQCMKVSQKATLPLCETACTKLCNENKHEEYVVPRSYCNGLFWFLCDT*
AT5G36805	MATQTIKKIYSVLMIVVLLTMIVSTYASTVEVCVKHCVPNQCMKVSQKATLPLCETACTKLCNENKHEEYVVPRSYCNGLFWFLCDT*
AT5G36910	MEGKTVISSLLIMSLVLAQIQVEAKICCPTKDDRSVYFVCMLSVSSQFYCLLKSKCKNTSQTICPPGYTNDILENSGDAVNEYCKLGCASSVCGALTTLQNFDTSKVLSEAVEQCTKACSSVCTGGSTAAVKSA*
AT5G38378	MATQTIKKIYSVLMIVVLFTMMVSTNASTVEVCVKHCVPNQCMKVSQKATLPLCETACTKLCNENKHEEYVVPRSYCEGLFWFLCDN*
AT5G58412	MAGKMCMMVMVMVALIMIGCPLKACNGMASHETIKEHLWKLCYKNCMIKCGKDNYQCQDHCFAVCDPDQRPPSPPSLNNKGKTRQDRYMLHKL*
AT5G63063	MESKWSVVMMVYLVFVVMAAIGGEAQDLSCETKCAITCKDSMFPKKCSSKCLESCRRHYPPTQLHTRMMAAAIGGEVKSVGCVFKCEFHCKTLLPTTACVKRCYKERCEHHPPTSTSH*
AT5G63085	MDKKWSVVMMMFVLVVMAASGGEAASHSCTLKCELTCSDWEFKTPCFKQCMAACEHHPSTSTPSSMKSTVADTKPMEEMRG*
AT5G63087	MENKYSSVVMILVLVVMAAIGGEASDLSCEQKCRSACAGGKGFVHLPECYIDCVRKCKDIPPTIETSRDGRMKA*
AT1G53282	MSLKKCVVLMVVVLVVMVAMVEEVEGLSYATCMDLCETKCNFFFTHPEKYCKDKCDRKCRRLQSAQSSQMETIEMRNING*
AT1G34810	MGIQTCSVLIIVIILTMMFSAHIAQSNSITMCVKHCAQNECLKAAKKTTPEICDEACKKICNNQLFSDEKWFVPSPKGSSRICRWAPKYCQF*
AT1G77682	MAANGRVIIIAMLMVAMVMNMTWCVNSKGFVNLGISPEELQSCIKTCIPEQCMPEANNLTVCEKACHKYCNRPAMSFKPNYVVPVDGNDVGFIKAAFCKLWCEEN*
AT5G63065	MECGDDGVFVFVVMAAAIGGEVKSVGCVFKCEFHCKTLLPTTACVKRCYKERCEHHPPTSTSH*
