# Supplementary material for: Genome-Wide Identification and Expression Analysis of Thionin Family in Rice (Oryza sativa) and Functional Characterization of OsTHION15 in Drought Stress and ABA Stress
Source: Int J Mol Sci. 2025 Apr 7;26(7):3447. doi: 10.3390/ijms26073447 (PMC11989618; doi:10.3390/ijms26073447)
Supplement: Supplementary file 1 [file ijms-26-03447-s001.zip › Supplementary File/Table S3. Thionin genes expression in tissues (FPKM).xlsx]

## Sheet: Sheet1
Table S2 Thionin genes expression in tissues (FPKM)
Gene	Locus	St	Ov	R	ML	YL	SAM	P1	P2	P3	P4	P5	P6	S1	S2	S3	S4	S5
OsTHION3	Os06g31890	44.6	40.7	151.9	268.2	174.6	71.5	203.5	82.5	65.1	105.3	22.3	66.2	96.1	40.3	201.7	154.3	75.2
OsTHION10	Os06g32290	32	12.6	45.5	52.2	56	36.1	29.8	44.8	32.4	21.7	16.8	46	24.8	19.9	56.4	68.3	40.2
OsTHION11	Os06g32320	23.5	5.3	37.6	48.4	45.4	32.6	31.3	39.8	29.7	23.6	32.9	35.7	33.6	37.6	25.4	53.1	2.7
OsTHION12	Os06g32350	21.4	19.3	30.2	52.5	42.2	35	25.5	36.6	25	34.8	32	22.3	26.5	46.6	149.1	108.9	61.8
OsTHION15	Os06g32600	190	6266.6	26.4	32.2	39.4	81.3	423.8	685.9	426.5	812.5	356.6	294	12474.9	5547.7	821.2	24.7	9
OsTHION18	Os01g41140	77.2	216.2	39.8	46.7	61.8	50.1	45.2	59.9	358.3	906.6	19133.2	36920.2	52.1	88.1	1469.7	3255.1	5434.2
OsTHION19	Os01g41180	22.3	12.1	32	36.3	43.8	35.7	26.6	35.5	25.5	24.1	721.9	535.9	20.7	21.8	36.6	74.8	22.9
OsTHION20	Os02g02630	23.1	109.3	29	51.4	74.1	27.4	33.6	49.2	24.1	18.5	18.7	24.3	52.3	49.8	18	45.1	3.7
OsTHION21	Os02g02650	15.2	7.3	22.4	33.1	36	30.6	23.7	29.7	21.1	19	19.1	18.5	16.5	18.4	29.4	9.4	4.6
OsTHION22	Os02g03800	20.8	472.1	25.5	35	36.8	30.8	24.6	34.8	39.8	20.2	22.7	57	61.8	425.7	76.4	29.9	9.3
OsTHION23	Os02g04190	153.3	1968.5	55.9	37.1	62.8	71.9	42.4	70.7	59.8	38.4	36.8	85.1	874.1	647.6	110.4	107	9
OsTHION24	Os02g03480	227.1	72	42.4	43.9	38.6	29.2	41.4	50	44.3	34.3	53.6	1815.1	54.8	29.4	21.6	52.3	65.3
OsTHION25	Os02g03520	238.2	103	43.4	43.3	61	37.7	26.9	52.2	31.3	29.7	23.2	2533.4	73.6	41.2	31.3	17.4	65
OsTHION26	Os03g08710	957.6	1094.9	642.9	488	84.8	1153.9	769.7	900.3	704.1	694.1	878.2	623.2	575.4	1370.7	1420.4	1224.2	1268.7
OsTHION27	Os01g41170	109.4	40.8	47.4	40.6	53.4	30.6	41.3	44.5	105.8	156.9	17943.4	32922	35	65	78.7	51.5	28.1
OsTHION28	Os03g21880	366.7	23.6	21.6	33.8	37.7	28	27.7	33.7	30.9	26.4	19	879.5	116.3	23.8	27.9	36.5	10.7
OsTHION29	Os03g14300	117.1	230.9	1895.3	201.1	439.7	255.3	268.3	380	241.8	139.1	152.2	115.5	129.2	124.8	320.9	399.2	356.5
OsTHION30	Os03g64300	1158.4	976.7	820.9	1027.2	1364.1	961.3	698.5	610	671.8	599.6	620.4	586	614.2	655.7	666.5	579.8	839.2
OsTHION31	Os11g15250	42.7	31.1	348.9	74.2	77.5	55.7	56.4	65.2	45.2	57.5	50	55.8	65.5	50.8	58.8	90.9	68.4
OsTHION32	Os09g24350	120.2	89.4	1215.2	83.9	112.9	163	115.7	141.6	141.4	167.3	273	283.6	276.1	173.2	291.7	514	345.9
OsTHION33	Os09g11200	15.8	6.1	24.5	33	46.4	47.9	30	30.4	31.3	19	34.2	20.2	30.8	19.5	22.7	12.7	4.9
OsTHION34	Os12g26960	20.6	30.9	1367.8	74.9	39.7	53.4	93.4	60.2	58.2	51.7	61.6	76.7	265.9	58.5	69.5	199.2	500
OsTHION35	Os09g11210	51.9	18.2	81.2	63	47.1	30.7	46.1	68	35.9	40.1	41.9	29.6	49.4	35.5	50.4	60.9	10.5
OsTHION36	Os03g49270	52.2	22.8	6559.1	572.2	511.7	1701.2	820.1	715.7	575.4	456.3	671.5	1047.1	415.8	156.1	250.6	116.5	75.9
OsTHION37	Os03g49280	25.4	20	80.9	95.8	83.2	322.6	329.6	286.4	321.6	366.9	367.5	102.8	149.9	100.1	142.3	142.9	139.8
OsTHION39	Os03g49310	39.1	16.4	245.2	60.8	58.8	54.4	52.7	53.6	84.9	86.8	31	124.5	65.3	82.5	85.4	410.9	740.1
OsTHION41	Os12g27020	30.2	32.4	24.8	45.5	46.4	30.9	28.8	33.8	28.6	27.2	28.1	30.8	21.2	30.3	21.4	40.6	37.5
	St, Stigma
	Ov, Ovary
	R, Root
	ML, Mature Leaf
	YL, Young Leaf
	SAM, Shoot Apical Meristem
	P1-P6, Panicles
	S1-S5, Seeds
