# Supplementary material for: Genome-Wide Identification and Expression Analysis of Thionin Family in Rice (Oryza sativa) and Functional Characterization of OsTHION15 in Drought Stress and ABA Stress
Source: Int J Mol Sci. 2025 Apr 7;26(7):3447. doi: 10.3390/ijms26073447 (PMC11989618; doi:10.3390/ijms26073447)
Supplement: Supplementary file 1 [file ijms-26-03447-s001.zip › Supplementary File/Table S4. Thionin genes expression under stress conditions (FPKM).xlsx]

## Sheet: Sheet1
Table. S4 Thionin genes expression under stress conditions (FPKM)
Gene	Locus	CK	DS	SS	CS
OsTHION3	Os06g31890	245.4	272.4	202	296.4
OsTHION10	Os06g32290	40.2	48.7	44.6	30.5
OsTHION11	Os06g32320	22.4	54.7	41.9	23.9
OsTHION12	Os06g32350	28.8	30.8	29.8	46.8
OsTHION15	Os06g32600	58.5	127	100.2	79.3
OsTHION18	Os01g41140	30.1	48.5	55.7	23.8
OsTHION19	Os01g41180	21.5	30.3	25.5	22.2
OsTHION20	Os02g02630	23.4	28	24.3	26.9
OsTHION21	Os02g02650	16.7	26.4	24.2	18.4
OsTHION22	Os02g03800	18.1	28.3	25.3	21.2
OsTHION23	Os02g04190	50.9	36	55.6	25.7
OsTHION24	Os02g03480	24.2	31.6	31.1	37.9
OsTHION25	Os02g03520	30.6	46.7	46.1	30.6
OsTHION26	Os03g08710	526.9	207.5	315.1	308.2
OsTHION27	Os01g41170	32	28.9	28.1	28.1
OsTHION28	Os03g21880	13.8	61	39.2	16.6
OsTHION29	Os03g14300	476.6	486.3	760.1	513.4
OsTHION30	Os03g64300	884.8	846.6	900	669.8
OsTHION31	Os11g15250	114.6	90.7	91	113.1
OsTHION32	Os09g24350	536.1	353.4	476.6	376
OsTHION33	Os09g11200	18.4	34.6	24	41
OsTHION34	Os12g26960	405.1	259.6	655.3	862.9
OsTHION35	Os09g11210	51.6	63	40.1	59.1
OsTHION36	Os03g49270	1734	835.4	770.6	1975.4
OsTHION37	Os03g49280	124.8	195.8	116.6	164
OsTHION39	Os03g49310	86.3	75.3	93.4	105.4
OsTHION41	Os12g27020	27.5	56.2	32	35.2
