# Supplementary material for: Genome-Wide Identification and Expression Analysis of Thionin Family in Rice (Oryza sativa) and Functional Characterization of OsTHION15 in Drought Stress and ABA Stress
Source: Int J Mol Sci. 2025 Apr 7;26(7):3447. doi: 10.3390/ijms26073447 (PMC11989618; doi:10.3390/ijms26073447)
Supplement: Supplementary file 1 [file ijms-26-03447-s001.zip › Supplementary File/Table S5. Relative expression level of OsTHIONs under stress treatment.xlsx]

## Sheet: Sheet1
Table S5. Relative expression level of OsTHIONs under stress treatment
Stress	Gene name	0 h		1 h			3 h			6 h			12 h			24 h
		RQ	Error	RQ	Error	P-value	RQ	Error	P-value	RQ	Error	P-value	RQ	Error	P-value	RQ	Error	P-value
Drought	OsTHION15	1.0783	0.292419	5.87184	0.885283	0.00678435	5.52302	0.209335	0.000246295	2.97783	0.261231	0.00837358	2.0491	0.352877	0.101535	3.88671	0.1388	0.000971199
	OsTHION18	1.00391	0.0629807	1.36448	0.211773	0.178016	2.10295	0.0851967	0.00048757	1.41325	0.141488	0.0573957	0.827994	0.111195	0.24068	3.85714	2.10403	0.950315
	OsTHION23	1	0.385969	0.66281	0.0962507	0.312998	0.41466	0.0702871	0.145692	0.407066	0.027759	0.13384	0.194342	0.198835	0.127202	0.589134	0.294302	0.436791
	OsTHION24	1.00026	0.0162305	2.12554	0.241436	0.00965946	1.69816	0.58018	0.295506	1.20937	0.512934	0.704535	1.38483	0.192803	0.117773	1.06677	0.307501	0.83956
	OsTHION26	1	0.109315	0.216134	0.109006	0.00806457	0.627056	0.141032	0.122943	0.640232	0.237326	0.312624	0.478525	0.256751	0.203605	0.468677	0.0476343	0.0107729
	OsTHION28	1.04877	0.239407	6.41796	0.490338	0.00059825	11.8833	0.288581	8.53876e-06	6.33995	0.347801	0.000233313	7.60678	0.156501	2.14373e-05	3.72835	0.220214	0.00118422
	OsTHION33	1.13619	0.427379	4.34091	0.243933	0.0028696	2.07787	0.279947	0.139087	1.38229	0.336028	0.674248	1.18464	0.0645883	0.916151	1.33809	0.231656	0.699214
Salt	OsTHION15	1.0783	0.292419	2.76798	0.386259	0.0251746	2.15796	0.225087	0.0429948	3.31984	0.33212	0.00715278	4.54317	0.568107	0.00560666	5.30578	0.290696	0.000510196
	OsTHION18	1.00391	0.0629807	1.17766	0.262919	0.555427	1.43466	0.155708	0.0623357	3.20884	0.252303	0.00106053	2.41794	0.417254	0.028544	3.04228	0.686993	0.0417737
	OsTHION23	1.13514	0.385969	1.08442	0.22689	0.915253	0.808109	0.098114	0.457664	1.14213	0.285542	0.989089	0.975991	0.243107	0.744758	0.923109	0.0931669	0.621631
	OsTHION24	1.00026	0.0162305	1.15368	0.0773245	0.124119	1.2459	0.215262	0.318696	1.44655	0.204444	0.0951611	0.962969	0.0745565	0.650602	0.961771	0.304205	0.905551
	OsTHION26	1.00269	0.05126	0.580195	0.18217	0.0534399	0.250381	0.00983678	0.000134671	0.269914	0.032787	0.000272622	0.370633	0.0366086	0.000554616	0.232218	0.0254546	0.000176145
	OsTHION28	1	0.239407	1.53688	0.031365	0.112957	1.97703	0.255119	0.0511448	5.63077	0.651999	0.00257313	9.60199	0.792496	0.000480957	5.65685	0.152507	8.39467e-05
	OsTHION33	1	0.427379	2.34026	1.57834	0.313055	9.53566	0.931559	0.0011616	6.69616	0.800139	0.00336351	3.24901	0.16832	0.00989442	3.09513	0.1172	0.0114204
Cold	OsTHION15	1	0.292419	1.16205	0.137346	0.775083	2.34567	0.501999	0.079291	2.86791	0.485818	0.0294737	3.06257	0.172029	0.00426277	2.75745	0.374408	0.0220538
	OsTHION18	1.00391	0.0629807	0.659093	0.177177	0.140615	0.589538	0.0153881	0.00307641	0.617589	0.0552461	0.0099465	0.486404	0.0799248	0.00705276	0.243361	0.0219472	0.000337352
	OsTHION23	1	0.385969	0.920188	0.0543067	0.615628	1.00928	0.176233	0.839336	0.602904	0.102414	0.268297	0.476319	0.0288396	0.164824	0.436282	0.100859	0.165086
	OsTHION24	1.00026	0.0162305	2.25048	0.30999	0.0157654	1.4079	0.620176	0.547025	1.14725	0.168115	0.43327	1.40079	0.239864	0.0994751	0.666527	0.0509551	0.00335986
	OsTHION26	1	0.360666	1.04247	0.158473	0.855775	0.988514	0.00791216	0.694149	0.61132	0.0408979	0.220055	0.864537	0.141031	0.550895	0.707107	0.0537981	0.0558586
	OsTHION28	1	0.239407	1.52626	0.119522	0.14327	1.09177	0.126516	0.840042	0.817902	0.0779729	0.425848	1.02337	0.179055	0.98586	0.827406	0.0314068	0.413479
	OsTHION33	1	0.427379	5.63077	0.15204	0.000580385	7.69186	0.171375	0.000141031	7.2434	1.53621	0.0159647	3.13834	0.533678	0.0371464	3.68075	0.405564	0.0117573
		RQ, Relative Quantification
		P-value, Compared to 0 h RQ
