# Supplementary material for: Genome-Wide Identification and Expression Analysis of Thionin Family in Rice (Oryza sativa) and Functional Characterization of OsTHION15 in Drought Stress and ABA Stress
Source: Int J Mol Sci. 2025 Apr 7;26(7):3447. doi: 10.3390/ijms26073447 (PMC11989618; doi:10.3390/ijms26073447)
Supplement: Supplementary file 1 [file ijms-26-03447-s001.zip › Supplementary File/Table S6. The number of differentially expressed genes (DEGs).xlsx]

## Sheet: Sheet1
Table. S5 The number of differentially expressed genes (DEGs)
sampleA	sampleB	direction	count
CK_T15	CK_ZH11	down	130
CK_T15	CK_ZH11	up	284
Man_T15	Man_ZH11	down	473
Man_T15	Man_ZH11	up	439
ABA_T15	ABA_ZH11	down	3589
ABA_T15	ABA_ZH11	up	3071
