# Supplementary material for: Genome-Wide Identification and Expression Analysis of Thionin Family in Rice (Oryza sativa) and Functional Characterization of OsTHION15 in Drought Stress and ABA Stress
Source: Int J Mol Sci. 2025 Apr 7;26(7):3447. doi: 10.3390/ijms26073447 (PMC11989618; doi:10.3390/ijms26073447)
Supplement: Supplementary file 1 [file ijms-26-03447-s001.zip › Supplementary File/Table S7. The information of DEGs in the Osthion15 mutant compared to ZH11 under (CK), drought, and ABA stress conditions..xlsx]

## Sheet: Sheet1
Table. S6 The information of DEGs in the Osthion15 mutant compared to ZH11 under (CK), drought, and ABA stress conditions.
Gene ID	FPKM						Gene name or annotation
	CK_ZH11	CK_thion15	Man_ZH11	Man_thion15	ABA_ZH11	ABA_thion15
LOC_Os01g01120	259.562	565.395	187.041	391.768	105.76	630.483	enolase-phosphatase E1, OsEP1
LOC_Os10g41838	11.7797	190.522	3.78624	192.693	9.34178	120.816	F-box protein interaction domain containing protein, expressed, OsFIP
LOC_Os05g28090	437.787	996.904	194.657	528.637	124.034	1091.55	expressed protein
LOC_Os07g32880	3426.91	7669.88	1744.37	3545.74	1017.68	7269.38	ATP synthase gamma chain
LOC_Os02g01140	58.1629	330.982	55.3863	260.78	119.153	344.551	GDSL-like lipase/acylhydrolase, OsGDSL
LOC_Os04g52810	492.394	147.989	936.599	394.686	622.48	20.2283	NAC transcription factor, ONAC083
LOC_Os04g27190	1253.14	461.284	3798.38	1007.25	264.912	3.97326	terpene synthase; (S)-limonene synthase, OsTPS19
LOC_Os06g11200	32.6383	1.53891	76.9036	11.0309	50.895	0.253203	12-oxophytodienoate reductase, putative, expressed
LOC_Os05g06814	132.761	27.7678	119.334	40.0278	198.269	30.2614	expressed protein
LOC_Os06g15990	5121.12	345.521	3865.33	819.951	2422.02	228.448	mitochondrial aldehyde dehydrogenase, OsALDH2B1
LOC_Os01g45720	46.3092	14.7268	296.276	82.6489	28.3852	1.92281	expressed protein
LOC_Os05g17604	103.739	33.8298	225.324	51.3452	213.262	36.7491	SHR5-receptor-like kinase
LOC_Os11g31470	167.18	31.854	252.647	48.8861	55.0384	5.05503	expressed protein
