# Supplementary material for: Genome-Wide Identification and Expression Analysis of Thionin Family in Rice (Oryza sativa) and Functional Characterization of OsTHION15 in Drought Stress and ABA Stress
Source: Int J Mol Sci. 2025 Apr 7;26(7):3447. doi: 10.3390/ijms26073447 (PMC11989618; doi:10.3390/ijms26073447)
Supplement: Supplementary file 1 [file ijms-26-03447-s001.zip › Supplementary File/Table S8. The top 20 genes exhibiting the largest differential expression between Osthion15 and ZH11.xlsx]

## Sheet: Sheet1
	Table. S7 The top 20 genes exhibiting the largest differential expression between Osthion15 and ZH11
Number	gene_id	sampleA	sampleB	baseMeanA	baseMeanB	log2FoldChange	lfcSE	stat	pvalue	padj	direction	Description
1	LOC_Os10g24004	CK_T15	CK_ZH11	123.296	0	9.21397	1.22849	7.50025	6.36951e-14	1.17365e-10	up
2	LOC_Os07g06834	CK_T15	CK_ZH11	350.403	1.48463	7.99595	0.948702	8.4283	3.50732e-17	1.0771e-13	up
3	LOC_Os09g36700	CK_T15	CK_ZH11	90.5065	0.250788	7.81658	1.60388	4.87353	1.09619e-06	0.000215014	up	ribonuclease T2 family domain containing protein, expressed
4	LOC_Os07g05840	CK_T15	CK_ZH11	295.191	1.08138	7.80382	0.939016	8.31064	9.519e-17	2.50567e-13	up
5	LOC_Os02g53130	CK_T15	CK_ZH11	87.581	0.250788	7.77159	1.72445	4.50671	6.58392e-06	0.000848359	up	nitrate reductase gene ; nitrogen use efficiency
6	LOC_Os03g18779	CK_T15	CK_ZH11	617.42	3.05149	7.64468	0.550957	13.8753	8.94308e-44	8.23926e-40	up
7	LOC_Os07g03040	CK_T15	CK_ZH11	918.389	6.7179	7.1088	0.6809	10.4403	1.6229e-25	9.96783e-22	up
8	LOC_Os03g14642	CK_T15	CK_ZH11	27.6375	0	7.05671	2.2763	3.10008	0.0019347	0.046942	up	LTPL107 - Protease inhibitor/seed storage/LTP family protein precursor, expressed
9	LOC_Os12g39360	CK_T15	CK_ZH11	25.1486	0	6.91795	1.44135	4.79962	1.58965e-06	0.00029291	up	aspartic proteinase nepenthesin precursor, putative, expressed
10	LOC_Os09g24840	CK_T15	CK_ZH11	14.5715	0	6.12998	1.55874	3.93266	8.4011e-05	0.00560477	up	GASR10 - Gibberellin-regulated GASA/GAST/Snakin family protein precursor, expressed
11	LOC_Os03g32220	CK_T15	CK_ZH11	14.4765	0	6.12581	1.63984	3.7356	0.000187265	0.00958484	up	drought-responsive zinc finger protein 1; C2H2-type zinc finger protein
12	LOC_Os02g15350	CK_T15	CK_ZH11	10.3443	0	5.64214	1.67996	3.3585	0.000783665	0.0256936	up	prolamin box binding factor RPBF; OsDof3; OsDof-10; OsDof7
13	LOC_Os07g09190	CK_T15	CK_ZH11	61.5755	1.4104	5.27278	1.29806	4.06203	4.86471e-05	0.00370401	up	phytoalexin biosynthetic gene; 1-deoxy-D-xylulose-5-phosphate synthase 3; methylerythritol phosphate pathway gene
14	LOC_Os03g43100	CK_T15	CK_ZH11	47.9627	1.60197	5.06571	1.02338	4.94999	7.42157e-07	0.000155398	up
15	LOC_Os03g58290	CK_T15	CK_ZH11	29.4033	1.15961	4.50324	1.44011	3.127	0.00176597	0.0443238	up	indole-3-glycerol phosphate lyase, chloroplast precursor, putative, expressed
16	LOC_Os02g10120	CK_T15	CK_ZH11	177.581	7.5847	4.50233	0.939582	4.79185	1.65254e-06	0.000298526	up	lipoxygenase gene
17	LOC_Os01g42790	CK_T15	CK_ZH11	39.1509	2.06444	4.2525	1.03987	4.08945	4.32391e-05	0.0034048	up	xylem cysteine proteinase 2 precursor, putative, expressed
18	LOC_Os04g39864	CK_T15	CK_ZH11	23.2479	1.08138	4.18258	1.17813	3.55018	0.000384972	0.0159727	up	Os4bglu11 - beta-glucosidase homologue, similar to Os4Bglu12 exoglucanase/beta-glucosidase, expressed
19	LOC_Os09g31430	CK_T15	CK_ZH11	41.8607	2.94916	4.09361	1.09731	3.73058	0.000191037	0.00972271	up	Os9bglu30 - beta-glucosidase, similar to Os4bglu12 exoglucanase, expressed
20	LOC_Os07g34260	CK_T15	CK_ZH11	51.0899	2.62523	4.0871	1.01234	4.03729	5.40728e-05	0.00405117	up	chalcone and stilbene synthases, putative, expressed
1	LOC_Os02g15350	Man_T15	Man_ZH11	195.8	0.711027	8.1346	1.26551	6.42792	1.29359e-10	5.18471e-08	up	prolamin box binding factor
2	LOC_Os02g30110	Man_T15	Man_ZH11	297.036	2.06697	7.16196	0.884329	8.09875	5.5527e-16	1.08365e-12	up	cytochrome P450
3	LOC_Os03g62060	Man_T15	Man_ZH11	502.238	6.68188	6.23347	1.72513	3.61332	0.000302296	0.00883091	up	hydrolase
4	LOC_Os01g09190	Man_T15	Man_ZH11	38.0715	0.686387	5.78267	1.25189	4.61914	3.85339e-06	0.000286007	up
5	LOC_Os01g62740	Man_T15	Man_ZH11	19.23	0.343193	5.69022	1.46557	3.8826	0.000103343	0.00383519	up
6	LOC_Os10g41838	Man_T15	Man_ZH11	192.693	3.78624	5.66579	0.891834	6.35297	2.11199e-10	7.69533e-08	up	F-box protein interaction domain containing protein, expressed
7	LOC_Os03g56930	Man_T15	Man_ZH11	278.076	6.54185	5.40326	0.445985	12.1153	8.7604e-34	1.75558e-29	up	app1,
8	LOC_Os04g56900	Man_T15	Man_ZH11	29.237	0.711027	5.38571	1.48887	3.61732	0.000297668	0.00875002	up	agmatine hydroxycinnamoyl transferase
9	LOC_Os03g43100	Man_T15	Man_ZH11	37.5099	1.02958	5.17715	1.11306	4.65127	3.29893e-06	0.000259257	up
10	LOC_Os04g07110	Man_T15	Man_ZH11	74.9536	2.06697	5.1739	0.724736	7.13901	9.40021e-13	6.97704e-10	up
11	LOC_Os03g15340	Man_T15	Man_ZH11	259.367	8.04233	5.0131	1.09912	4.56103	5.09023e-06	0.000357923	up	plastocyanin-like domain containing protein, putative, expressed
12	LOC_Os11g38220	Man_T15	Man_ZH11	11.0381	0.343193	4.88928	1.59174	3.07167	0.00212868	0.0367699	up	DUF538 domain containing protein, putative, expressed
13	LOC_Os01g45914	Man_T15	Man_ZH11	711.332	24.3312	4.8702	0.707525	6.88343	5.84297e-12	3.54828e-09	up	IRON MAN; small peptide
14	LOC_Os02g14440	Man_T15	Man_ZH11	1090.25	37.7124	4.85333	0.710629	6.82963	8.51361e-12	4.78576e-09	up	peroxidase precursor, putative, expressed
15	LOC_Os04g48930	Man_T15	Man_ZH11	28.9455	1.05422	4.79403	1.11891	4.28456	1.83102e-05	0.000973307	up	ferric-Chelate Reductase; ferric reductase oxidase
16	LOC_Os04g27980	Man_T15	Man_ZH11	196.016	8.28366	4.5637	1.02406	4.45646	8.3323e-06	0.000518569	up	glycosyl hydrolase
17	LOC_Os12g39360	Man_T15	Man_ZH11	38.8055	1.74061	4.48126	1.31415	3.41	0.000649631	0.0154983	up	aspartic proteinase nepenthesin precursor, putative, expressed
18	LOC_Os10g11889	Man_T15	Man_ZH11	77.9952	3.82996	4.3515	0.78761	5.52494	3.2959e-08	5.64529e-06	up
19	LOC_Os12g24650	Man_T15	Man_ZH11	97.4759	5.52459	4.13987	0.927792	4.46207	8.11722e-06	0.000506757	up	leucine aminopeptidase, chloroplast precursor, putative, expressed
20	LOC_Os05g29710	Man_T15	Man_ZH11	17.6648	1.0419	4.08548	1.32865	3.07492	0.00210558	0.0366083	up	RING-H2 finger protein, putative, expressed
1	LOC_Os04g28620	ABA_T15	ABA_ZH11	484.92	0	11.198	2.16959	5.16133	2.45196e-07	4.44563e-06	up	male sterility protein
2	LOC_Os10g24004	ABA_T15	ABA_ZH11	383.027	0	10.8567	1.39853	7.76296	8.29729e-15	7.50849e-13	up
3	LOC_Os11g42500	ABA_T15	ABA_ZH11	10050.4	7.58659	10.4182	1.65483	6.29563	3.06159e-10	1.11316e-08	up	dirigent
4	LOC_Os12g32390	ABA_T15	ABA_ZH11	108.501	0	9.03564	1.36584	6.61544	3.70456e-11	1.62212e-09	up
5	LOC_Os09g36680	ABA_T15	ABA_ZH11	1773.54	3.84188	8.85164	1.43989	6.14746	7.87344e-10	2.66741e-08	up
6	LOC_Os02g43030	ABA_T15	ABA_ZH11	90.9937	0	8.78162	2.03133	4.32309	1.53859e-05	0.000165159	up	integral membrane protein
7	LOC_Os04g32820	ABA_T15	ABA_ZH11	90.4088	0	8.77368	2.62243	3.34563	0.000820965	0.00446466	up
8	LOC_Os03g52320	ABA_T15	ABA_ZH11	538.991	1.48962	8.53632	1.78076	4.79365	1.63777e-06	2.34835e-05	up	Growth Regulating Factor-Interacting Factor
9	LOC_Os03g51690	ABA_T15	ABA_ZH11	75.3921	0	8.51465	2.41691	3.52295	0.000426775	0.002638	up
10	LOC_Os02g37700	ABA_T15	ABA_ZH11	430.155	1.57791	8.23837	2.11014	3.90419	9.45417e-05	0.000764785	up	lecithin%3Acholesterol acyltransferase, putative, expressed
11	LOC_Os03g26650	ABA_T15	ABA_ZH11	61.9735	0	8.23214	2.41397	3.41021	0.000649135	0.00368287	up	heavy metal-associated domain containing protein, expressed
12	LOC_Os01g22380	ABA_T15	ABA_ZH11	683.228	2.85285	7.97586	1.94945	4.09135	4.28878e-05	0.000392997	up
13	LOC_Os05g37030	ABA_T15	ABA_ZH11	49.8389	0	7.91807	2.43271	3.25483	0.0011346	0.00584082	up
14	LOC_Os02g26600	ABA_T15	ABA_ZH11	96.7897	0.269333	7.91331	2.16262	3.65914	0.000253066	0.00174018	up	ATP binding, related
15	LOC_Os07g06175	ABA_T15	ABA_ZH11	49.7413	0	7.91075	2.62288	3.01605	0.00256092	0.0111108	up	peroxidase precursor,
16	LOC_Os04g58200	ABA_T15	ABA_ZH11	16609.7	73.4336	7.81847	1.36159	5.74217	9.34732e-09	2.47813e-07	up	NADPH: protochlorophyllide oxidoreductase A
17	LOC_Os04g43580	ABA_T15	ABA_ZH11	43.3365	0	7.71664	2.45144	3.14781	0.00164501	0.00784057	up	DUF640 domain containing protein, putative, expressed
18	LOC_Os12g06160	ABA_T15	ABA_ZH11	266.588	1.57791	7.64935	1.58879	4.81458	1.47507e-06	2.15297e-05	up	DUF623 domain containing protein, expressed
19	LOC_Os09g20684	ABA_T15	ABA_ZH11	39.7383	0	7.5834	2.16783	3.49816	0.000468478	0.00284397	up	SMP-30/Gluconolaconase/LRE-like region containing protein, expressed
20	LOC_Os04g44440	ABA_T15	ABA_ZH11	36.4678	0	7.46778	2.50639	2.97949	0.00288727	0.0122372	up	TCP family transcription factor
1	LOC_Os08g14195	CK_T15	CK_ZH11	0.578473	55.7664	-6.58035	1.25949	-5.22462	1.74511e-07	4.72872e-05	down
2	LOC_Os12g18410	CK_T15	CK_ZH11	1.34861	69.3945	-5.59903	0.893726	-6.26482	3.73261e-10	2.36129e-07	down	Mitochondrial Iron-Regulated Gene
3	LOC_Os07g15460	CK_T15	CK_ZH11	32.9006	1242.7	-5.23157	0.661327	-7.91072	2.559e-15	5.89401e-12	down	natural resistance-associated macrophage protein
4	LOC_Os11g15624	CK_T15	CK_ZH11	10.7618	259.207	-4.56189	0.504007	-9.05125	1.41342e-19	6.51091e-16	down
5	LOC_Os06g11200	CK_T15	CK_ZH11	1.53891	32.6383	-4.43975	1.43037	-3.10391	0.00190979	0.0465705	down	12-oxophytodienoate reductase
6	LOC_Os10g11889	CK_T15	CK_ZH11	19.2793	353.543	-4.18248	0.653213	-6.40293	1.52426e-10	1.04022e-07	down
7	LOC_Os01g45914	CK_T15	CK_ZH11	256.993	3988.32	-3.95494	0.704244	-5.61587	1.95579e-08	8.58035e-06	down	IRON MAN; small peptide
8	LOC_Os06g15990	CK_T15	CK_ZH11	345.521	5121.12	-3.89097	0.17845	-21.8043	2.11435e-105	3.8959e-101	down	mitochondrial aldehyde dehydrogenase
9	LOC_Os12g13340	CK_T15	CK_ZH11	202.835	2492.29	-3.61783	0.685793	-5.2754	1.32467e-07	3.8138e-05	down
10	LOC_Os12g42200	CK_T15	CK_ZH11	23.861	253.751	-3.4063	1.05543	-3.2274	0.00124919	0.0352489	down
11	LOC_Os02g43370	CK_T15	CK_ZH11	197.56	1940.27	-3.29432	0.508246	-6.48175	9.06659e-11	6.86217e-08	down	metal-nicotianamine transporter
12	LOC_Os03g45210	CK_T15	CK_ZH11	7.83031	76.1626	-3.27756	1.00806	-3.25135	0.00114859	0.0330687	down	2-aminoethanethiol dioxygenase, putative, expressed
13	LOC_Os09g33530	CK_T15	CK_ZH11	36.4379	264.404	-2.86093	0.678887	-4.21415	2.50715e-05	0.00229529	down
14	LOC_Os05g39540	CK_T15	CK_ZH11	10.414	66.1423	-2.65722	0.675161	-3.93568	8.29626e-05	0.00559277	down	ZRT- and IRT-like protein; metal cation transporter; high activity zinc transporter; ZRT–IRT-related protein
15	LOC_Os06g46475	CK_T15	CK_ZH11	7.53971	44.8126	-2.54445	0.612471	-4.15441	3.26126e-05	0.00275651	down	WD domain, G-beta repeat domain containing protein, expressed
16	LOC_Os07g05365	CK_T15	CK_ZH11	20.4739	118.47	-2.53082	0.594416	-4.25766	2.06579e-05	0.00203552	down	10 kDa Photosystem II polypeptide
17	LOC_Os06g10480	CK_T15	CK_ZH11	15.9569	91.0311	-2.51079	0.462516	-5.42854	5.68155e-08	1.92195e-05	down
18	LOC_Os05g32460	CK_T15	CK_ZH11	5.16592	26.6782	-2.40657	0.73806	-3.26068	0.00111147	0.0321506	down	valine-glutamine (VQ) motif containing protein; valine-glutamine (VQ) protein; VQ motif-containing gene
19	LOC_Os11g31470	CK_T15	CK_ZH11	31.854	167.18	-2.40034	0.543234	-4.41862	9.93345e-06	0.00115844	down
20	LOC_Os05g05550	CK_T15	CK_ZH11	13.1071	62.3757	-2.27781	0.467396	-4.87341	1.09689e-06	0.000215014	down
1	LOC_Os01g43740	Man_T15	Man_ZH11	1.57046	436.695	-8.11817	1.64926	-4.9223	8.55331e-07	8.36138e-05	down	cytochrome P450 72A1
2	LOC_Os09g27930	Man_T15	Man_ZH11	1.57408	296.424	-7.55658	1.13895	-6.63467	3.25223e-11	1.67115e-08	down	ubiquitin fusion ribosomal protein L40 gene
3	LOC_Os04g53606	Man_T15	Man_ZH11	6.62072	844.728	-6.99563	0.911022	-7.67889	1.60475e-14	2.14395e-11	down	translation initiation factor SUI1 gene
4	LOC_Os10g03390	Man_T15	Man_ZH11	0	15.8895	-6.51452	1.96305	-3.31857	0.000904797	0.0197088	down	transferase family protein
5	LOC_Os09g17540	Man_T15	Man_ZH11	0.316602	29.0995	-6.42518	2.01279	-3.19217	0.00141208	0.0268955	down	OsFBX322 F-box protein
6	LOC_Os09g31019	Man_T15	Man_ZH11	0.629138	46.9113	-6.21876	1.47168	-4.22563	2.38278e-05	0.00120888	down	ubiquitin fusion protein
7	LOC_Os01g17330	Man_T15	Man_ZH11	6.60773	361.985	-5.77535	1.07603	-5.3673	7.99261e-08	1.22269e-05	down	eukaryotic translation initiation factor
8	LOC_Os01g52470	Man_T15	Man_ZH11	4.11018	219.256	-5.73779	1.70262	-3.36997	0.000751753	0.0172964	down	elongation factor
9	LOC_Os03g15370	Man_T15	Man_ZH11	5.35377	180.748	-5.07718	1.15169	-4.40846	1.0411e-05	0.000626537	down	ubiquitin fusion ribosomal protein L40 gene
10	LOC_Os01g32670	Man_T15	Man_ZH11	59.8617	1670.4	-4.80243	0.853375	-5.62757	1.82767e-08	3.48824e-06	down
11	LOC_Os04g12970	Man_T15	Man_ZH11	14.7914	403.994	-4.77143	1.58528	-3.00982	0.00261399	0.0426583	down	UDP-glucosyltransferase
12	LOC_Os02g08330	Man_T15	Man_ZH11	29.9649	721.305	-4.58934	0.847536	-5.41492	6.13167e-08	9.83029e-06	down	gp176, putative, expressed
13	LOC_Os05g32860	Man_T15	Man_ZH11	23.6146	501.777	-4.40925	0.844556	-5.22079	1.7816e-07	2.3184e-05	down
14	LOC_Os10g18150	Man_T15	Man_ZH11	1.25793	26.3772	-4.38982	1.34803	-3.25646	0.00112811	0.022975	down	crooked neck
15	LOC_Os10g06140	Man_T15	Man_ZH11	2.21215	46.0938	-4.38341	1.07138	-4.09137	4.28831e-05	0.00192686	down	OsWAK105 - OsWAK receptor-like protein kinase, expressed
16	LOC_Os06g38120	Man_T15	Man_ZH11	11.6515	240.221	-4.36568	0.441504	-9.88819	4.68432e-23	1.87747e-19	down	Low-affinity cation transporter; cadmium transporter
17	LOC_Os12g34018	Man_T15	Man_ZH11	1.25589	23.7614	-4.23821	1.14077	-3.71521	0.000203033	0.0064893	down	ATP synthase protein YMF19
18	LOC_Os02g02190	Man_T15	Man_ZH11	1.88547	34.6222	-4.19701	1.00855	-4.16145	3.16236e-05	0.00152708	down	high-affinity Nitrate Transporter
19	LOC_Os01g53570	Man_T15	Man_ZH11	5.0324	87.3631	-4.1173	0.712924	-5.77522	7.68529e-09	1.75015e-06	down	aluminum-activated malate transporter, putative, expressed
20	LOC_Os02g02170	Man_T15	Man_ZH11	1.88547	32.5474	-4.10785	1.00843	-4.07351	4.63092e-05	0.00204865	down	high-affinity Nitrate Transporter
1	LOC_Os05g28210	ABA_T15	ABA_ZH11	0.455	2939.56	-12.4218	1.86717	-6.65277	2.87625e-11	1.28428e-09	down	Embryonic abundant protein 1
2	LOC_Os12g15530	ABA_T15	ABA_ZH11	0	443.258	-11.3899	1.49224	-7.63279	2.29736e-14	1.921e-12	down	retrotransposon protein
3	LOC_Os06g46740	ABA_T15	ABA_ZH11	1.8457	4281.88	-11.0457	1.15976	-9.52413	1.66436e-21	4.34463e-19	down	early nodulin 20 precursor
4	LOC_Os02g02210	ABA_T15	ABA_ZH11	0	327.258	-10.9529	1.43666	-7.62385	2.46226e-14	2.03438e-12	down	γ-aminobutyrate transaminase
5	LOC_Os07g11870	ABA_T15	ABA_ZH11	0	303.076	-10.842	3.90712	-2.77495	0.00552109	0.0204094	down	casbene C10 oxidase; cytochrome P450 oxidase; diterpenoid gene cluster on chromosome 7
6	LOC_Os02g12680	ABA_T15	ABA_ZH11	0	282.402	-10.7406	1.24928	-8.59743	8.15209e-18	1.18561e-15	down	allene oxide synthase gene
7	LOC_Os11g42370	ABA_T15	ABA_ZH11	0	255.511	-10.5973	1.81157	-5.84976	4.92288e-09	1.41976e-07	down	tyramine hydroxycinnamoyl transferase
8	LOC_Os07g11790	ABA_T15	ABA_ZH11	0	216.76	-10.3585	3.90726	-2.6511	0.00802308	0.0271674	down	OsTPS28
9	LOC_Os09g20260	ABA_T15	ABA_ZH11	0	189.61	-10.1672	1.87364	-5.42645	5.74872e-08	1.25995e-06	down	polyamine oxidase
10	LOC_Os01g54515	ABA_T15	ABA_ZH11	0	174.297	-10.0461	1.76891	-5.67925	1.35284e-08	3.47792e-07	down	nitrate transporter
11	LOC_Os04g34630	ABA_T15	ABA_ZH11	0	152.112	-9.85038	1.71871	-5.73128	9.96761e-09	2.6221e-07	down	peroxidase precursor
12	LOC_Os05g02390	ABA_T15	ABA_ZH11	0	150.149	-9.82582	1.32528	-7.41417	1.22391e-13	8.86837e-12	down	ZOS5-02 - C2H2 zinc finger protein
13	LOC_Os12g30824	ABA_T15	ABA_ZH11	0.2275	290.653	-9.82101	1.83618	-5.34862	8.86284e-08	1.83577e-06	down	ent-sandaracopimaradiene synthase; ent-kaurene synthase-like gene; terpene synthase 21
14	LOC_Os10g21590	ABA_T15	ABA_ZH11	1.01281	875.148	-9.63796	1.28154	-7.52062	5.45184e-14	4.20473e-12	down	monosaccharide transporter
15	LOC_Os07g11739	ABA_T15	ABA_ZH11	0	123.16	-9.54314	3.90764	-2.44218	0.014599	0.0432302	down	casbene C5 oxidase; cytochrome P450 gene; diterpenoid gene cluster on chromosome 7
16	LOC_Os04g52440	ABA_T15	ABA_ZH11	0.253203	230.787	-9.49056	1.41319	-6.71567	1.87199e-11	8.60395e-10	down	aminotransferase
17	LOC_Os11g37210	ABA_T15	ABA_ZH11	0	113.79	-9.42856	1.28632	-7.32989	2.30346e-13	1.55816e-11	down	MtN26 family protein precursor,
18	LOC_Os04g27670	ABA_T15	ABA_ZH11	0.987109	722.787	-9.39712	1.41956	-6.61975	3.59815e-11	1.57892e-09	down	terpene synthase family, metal binding domain containing
19	LOC_Os05g46480	ABA_T15	ABA_ZH11	11.269	7021.26	-9.27635	1.15233	-8.0501	8.27289e-16	8.81907e-14	down	late embryogenesis abundant protein
20	LOC_Os03g01700	ABA_T15	ABA_ZH11	0	95.1082	-9.17378	1.78289	-5.14546	2.66868e-07	4.77478e-06	down	silicon efflux transporter; high-efficient silicon transporter
