# Supplementary material for: Genome-Wide Identification and Expression Analysis of Thionin Family in Rice (Oryza sativa) and Functional Characterization of OsTHION15 in Drought Stress and ABA Stress
Source: Int J Mol Sci. 2025 Apr 7;26(7):3447. doi: 10.3390/ijms26073447 (PMC11989618; doi:10.3390/ijms26073447)
Supplement: Supplementary file 1 [file ijms-26-03447-s001.zip › Supplementary File/Table S9. The list of primers in this study.xlsx]

## Sheet: Sheet1
	Table S8. The list of primers in this study
	Name	Primer sequences	Function
	THION15-Pro-F	GCTAGGTTTATGACGGTGGC	Construction of GUS expression vector
	THION15-Pro-R	GTTTTCTAGCTTCTTTTCATCGAG	Construction of GUS expression vector
	THION15-ALL-F	ATGAAAGGTGTGAAGAGTTTGATC	Subcellular localization
	THION15-ALL-R	GGAAACGATAGTGACAATATCAGC	Subcellular localization
	THION15-CR-F	gccgCCCTTGTGCCATGCGCAAAA	gene editing
	THION15-CR-R	aaacTTTTGCGCATGGCACAAGGG	gene editing
	THION15-ID-F	ATAGACGAGTGGAAGAAAGT	gene editing
	THION15-IDR	AACAAATAAAGAGAAAAGGA	gene editing
	Q-UBQ5-F	ACCACTTCGACCGCCACTACT	internal control for qRT-PCR
	Q-UBQ5-R	ACGCCTAAGCCTGCTGGTT	internal control for qRT-PCR
	Q-THION15-F	TGCGTCTTCAATCCAGTTCA	qRT-PCR
	Q-THION15-R	AGGAGTTCAGGCAGATCATTC	qRT-PCR
	Q-THION15-F	CCGTGTGCAGCAACATAAAC	qRT-PCR
	Q-THION15-R	TCCTTGTTGCAGAAGTGGTAG	qRT-PCR
	Q-THION18-F	CATGATCCGGACCAAGTGTT	qRT-PCR
	Q-THION18-R	AAGAGCAGCGAGAACATCAG	qRT-PCR
	Q-THION22-F	AGCTGCTGCGTCTTCAAT	qRT-PCR
	Q-THION22-R	AGGCAGATCATTCTGCAGTC	qRT-PCR
	Q-THION23-F	GCATCTTGCTGCTCATCCT	qRT-PCR
	Q-THION23-R	AGTCAGGCAAGCAGTCATC	qRT-PCR
	Q-THION24-F	GCTGCTTCGAAGACTGCTAC	qRT-PCR
	Q-THION24-R	GCAAGCCTCCTTGCACAT	qRT-PCR
	Q-THION26-F	TCAACCAGCACCAGGTC	qRT-PCR
	Q-THION26-R	GTGGAGGAGAGCTTGAGG	qRT-PCR
	Q-THION27-F	CCTCGGCAACTGCTTCA	qRT-PCR
	Q-THION27-R	TCTTGTAGCACTGCACCTTC	qRT-PCR
	Q-THION28-F	CGAGCTGGACTGCTTCTG	qRT-PCR
	Q-THION28-R	GCGCAGTCGAACTTGTTG	qRT-PCR
	Q-THION29-F	GGACTTCTGCTCCAAGGAATG	qRT-PCR
	Q-THION29-R	TGCAAATGTCACCGACGATAG	qRT-PCR
	Q-THION30-F	GTTACCAGACGATGGAGCTATG	qRT-PCR
	Q-THION30-R	TGCGCCAAAGCAGCTATAA	qRT-PCR
	Q-THION33-F	CGTCGTGCTCGTCAGTATC	qRT-PCR
	Q-THION33-R	AGGCGCAGCTCTGATTG	qRT-PCR
	Q-THION37-F	CCGTCGCCGTTTGCATC	qRT-PCR
	Q-THION37-R	GCCCTCGCAAGAGGAGTT	qRT-PCR
	Q-THION44-F	GCAGAACTGCATCTGCGA	qRT-PCR
	Q-THION44-R	CCGTCTCCCTGCACTTG	qRT-PCR
	Q-DREB2A-F	CGCCTATGGCTAGGATCATTT	qRT-PCR
	Q-DREB2A-R	AGAGTTGGCATCTGTGGAATTA	qRT-PCR
	Q-ERD1-F	GTCTTCATTGCTGCGTTTCTG	qRT-PCR
	Q-ERD1-R	CTAGCCGGTGGAAACCATATT	qRT-PCR
	Q-LEA3-F	GCAGTACACCAAGGACTCTG	qRT-PCR
	Q-LEA3-R	GCTCTTCACCTGCTCACTC	qRT-PCR
	Q-bZIP23-F	GAAGGTTGTCGAGAGAAGACAG	qRT-PCR
	Q-bZIP23-R	TGCTACCTCAGCTTCCAATTC	qRT-PCR
	Q-NAC2-F	GGAAGGACAAGGACATCTTCAG	qRT-PCR
	Q-NAC2-R	CATGACCCAGCCAGACTTC	qRT-PCR
	Q-NCED4-F	GCCGTACCTCAAGTACTTCTAC	qRT-PCR
	Q-NCED4-R	GGACGACGGCATAGTTCTC	qRT-PCR
	Q-NCED5-F	GGAGGTGTGGCAAGAAGAA	qRT-PCR
	Q-NCED5-R	CTCTCCAGCACATTCGTGAT	qRT-PCR
	Q-RAB21-F	CTCAAGCTCGTCTGAGGATG	qRT-PCR
	Q-RAB21-R	GGAGCTTCTCCTTGATCTTCTC	qRT-PCR
	Q-ABI5-F	GCATCGGAGATGAGCAAGAA	qRT-PCR
	Q-ABI5-R	AAGGTGAGGGAGAGGATTGA	qRT-PCR
	Q-ZEP1-F	GTACATGCTATGCAGCCAAATC	qRT-PCR
	Q-ZEP1-R	GCCAGGACTTCTCAAGTTCTAC	qRT-PCR
	Q-ABA8ox3-F	GGAGTACAAAGGGTTCCTTATCC	qRT-PCR
	Q-ABA8ox3-R	GGAAGTAGTCTGGGTTGTGATG	qRT-PCR
	Q-HAK21-F	ACATGCCGAGGATATGCTTAC	qRT-PCR
	Q-HAK21-R	TTCGCCAACTCCTCCATATTC	qRT-PCR
	Q-HAK9-F	CCACTGGAACCCTCAAGTTTAT	qRT-PCR
	Q-HAK9-R	GACATCCACCCAGACTTCTTAG	qRT-PCR
	Q-TPP1-F	CTAGTTTCACAGGTTCCCAAGG	qRT-PCR
	Q-TPP1-R	CACTGAGTGCTTCTTCCATCTC	qRT-PCR
	Q-CBF-F	GGACGCCATCTTCGACAT	qRT-PCR
	Q-CBF-R	CCATCCATAGCTTGTAGTCCAT	qRT-PCR
